# Supplementary material for: Multi-Omic analyses characterize the ceramide/sphingomyelin pathway as a therapeutic target in Alzheimer’s disease
Source: Commun Biol. 2022 Oct 8;5:1074. doi: 10.1038/s42003-022-04011-6 (PMC9547905; doi:10.1038/s42003-022-04011-6)
Supplement: Supplementary file 3 — Supplementary Data 1 [file 42003_2022_4011_MOESM3_ESM.xlsx]

## Sheet: Sheet1
Supplementary Data 1. Sphingolipids profiled in ADNI1 individuals.
	Lipids	Coefficient: TOTAL13	Lower CI (95%)	Upper CI (95%)	p-value	p-value (BH)	Lipid 1	Lipid 2	p-value 1	p-value 2	p-gain
1	dhCer(d18:0/16:0)	9.48813e-05	-0.07527	0.0754597	0.998029	1	0	0	0	0	0
2	dhCer(d18:0/18:0)	-0.0141563	-0.0915482	0.0632357	0.719628	0.854212	0	0	0	0	0
3	dhCer(d18:0/20:0)	-0.0241199	-0.101009	0.0527696	0.538193	0.730397	0	0	0	0	0
4	dhCer(d18:0/22:0)	-0.0951873	-0.181379	-0.00899573	0.0304711	0.135551	0	0	0	0	0
5	dhCer(d18:0/24:0)	-0.148795	-0.234808	-0.0627824	0.000719784	0.0124109	0	0	0	0	0
6	dhCer(d18:0/24:1)	-0.0185688	-0.0961387	0.0590011	0.638533	0.798827	0	0	0	0	0
7	Cer(d16:1/16:0)	-0.025301	-0.102268	0.0516659	0.518906	0.714612	0	0	0	0	0
8	Cer(d16:1/18:0)	0.0121813	-0.0656018	0.0899644	0.758594	0.877269	0	0	0	0	0
9	Cer(d16:1/22:0)	-0.0403252	-0.117919	0.0372684	0.307944	0.531406	0	0	0	0	0
10	Cer(d16:1/24:0)	-0.0786191	-0.15469	-0.00254791	0.0428229	0.168313	0	0	0	0	0
11	Cer(d16:1/24:1)	0.0346186	-0.0414317	0.110669	0.371803	0.589102	0	0	0	0	0
12	Cer(d17:1/16:0)	0.00563748	-0.0735804	0.0848553	0.88893	0.951319	0	0	0	0	0
13	Cer(d17:1/18:0)	0.0128889	-0.0626788	0.0884566	0.737842	0.866809	0	0	0	0	0
14	Cer(d17:1/20:0)	-0.00860741	-0.0843097	0.0670949	0.823432	0.916095	0	0	0	0	0
15	Cer(d17:1/22:0)	-0.045389	-0.126225	0.0354466	0.270685	0.492211	0	0	0	0	0
16	Cer(d17:1/24:0)	-0.0772958	-0.156113	0.00152145	0.0545775	0.19573	0	0	0	0	0
17	Cer(d17:1/24:1)	0.0304358	-0.0468311	0.107703	0.439593	0.649247	0	0	0	0	0
18	Cer(d18:1/14:0)	0.053383	-0.0289782	0.135744	0.203617	0.414735	0	0	0	0	0
19	Cer(d18:1/16:0)	0.0715376	-0.0248957	0.167971	0.145721	0.342642	0	0	0	0	0
20	Cer(d18:1/18:0)	0.0732821	-0.00485473	0.151419	0.0659925	0.217105	0	0	0	0	0
21	Cer(d18:1/20:0)	0.0726491	-0.00915381	0.154452	0.0816632	0.245187	0	0	0	0	0
22	Cer(d18:1/22:0)	-0.0175317	-0.10864	0.0735764	0.705712	0.844026	0	0	0	0	0
23	Cer(d18:1/24:0)	-0.099689	-0.188394	-0.0109836	0.0276721	0.127817	0	0	0	0	0
24	Cer(d18:1/24:1)	0.0621245	-0.017587	0.141836	0.126437	0.312904	0	0	0	0	0
25	Cer(d18:1/26:0)	-0.0958672	-0.182992	-0.00874241	0.0310798	0.13715	0	0	0	0	0
26	Cer(d18:2/14:0)	0.0112915	-0.0701931	0.0927761	0.785668	0.893764	0	0	0	0	0
27	Cer(d18:2/16:0)	0.0630873	-0.0227036	0.148878	0.149265	0.347421	0	0	0	0	0
28	Cer(d18:2/17:0)	0.041614	-0.0279104	0.111138	0.24035	0.457424	0	0	0	0	0
29	Cer(d18:2/18:0)	0.0553647	-0.0221696	0.132899	0.161385	0.362335	0	0	0	0	0
30	Cer(d18:2/20:0)	0.0412632	-0.0385336	0.12106	0.310362	0.533471	0	0	0	0	0
31	Cer(d18:2/22:0)	-0.0155742	-0.0973419	0.0661935	0.708571	0.845953	0	0	0	0	0
32	Cer(d18:2/24:0)	-0.0537114	-0.134116	0.0266932	0.190122	0.399168	0	0	0	0	0
33	Cer(d18:2/24:1)	0.0629983	-0.0163026	0.142299	0.119286	0.303249	0	0	0	0	0
34	Cer(d18:2/26:0)	-0.0588299	-0.141134	0.0234738	0.160961	0.361705	0	0	0	0	0
35	Cer(d19:1/16:0)	0.0456111	-0.0258522	0.117074	0.210609	0.423089	0	0	0	0	0
36	Cer(d19:1/18:0)	0.0604569	-0.00982459	0.130738	0.0916905	0.262277	0	0	0	0	0
37	Cer(d19:1/20:0)	0.0391111	-0.0316615	0.109884	0.278317	0.499629	0	0	0	0	0
38	Cer(d19:1/22:0)	-0.00387555	-0.0781836	0.0704325	0.918476	0.964791	0	0	0	0	0
39	Cer(d19:1/24:0)	-0.0405228	-0.114376	0.033331	0.281757	0.503375	0	0	0	0	0
40	Cer(d19:1/24:1)	0.0400989	-0.0298315	0.110029	0.260658	0.479558	0	0	0	0	0
41	Cer(d19:1/26:0)	-0.0398808	-0.111678	0.0319168	0.275865	0.497839	0	0	0	0	0
42	Cer(d20:1/22:0)	-0.071523	-0.150522	0.00747618	0.0759156	0.235852	0	0	0	0	0
43	Cer(d20:1/24:0)	-0.127302	-0.20268	-0.0519253	0.000959028	0.0147674	0	0	0	0	0
44	Cer(d20:1/24:1)	-0.00966301	-0.0814855	0.0621594	0.791758	0.896353	0	0	0	0	0
45	Cer(d20:1/26:0)	-0.0201015	-0.0893792	0.0491761	0.569103	0.753117	0	0	0	0	0
46	HexCer(d18:1/16:0)	0.00124204	-0.0733287	0.0758128	0.973924	0.998055	0	0	0	0	0
47	HexCer(d18:1/18:0)	0.0595669	-0.0210177	0.140151	0.147164	0.34478	0	0	0	0	0
48	HexCer(d18:1/20:0)	0.0115015	-0.0693874	0.0923903	0.780217	0.89039	0	0	0	0	0
49	HexCer(d18:1/22:0)	-0.0320865	-0.112975	0.0488016	0.436381	0.647048	0	0	0	0	0
50	HexCer(d18:1/24:0)	-0.0431454	-0.125587	0.0392958	0.30456	0.528088	0	0	0	0	0
51	HexCer(d18:1/24:1)	0.0374467	-0.0381298	0.113023	0.331015	0.551463	0	0	0	0	0
52	Hex2Cer(d18:1/16:0)	0.0663272	-0.0132482	0.145903	0.102196	0.27923	0	0	0	0	0
53	Hex2Cer(d18:1/18:0)	-0.0510493	-0.134447	0.0323488	0.22987	0.445497	0	0	0	0	0
54	Hex2Cer(d18:1/20:0)	0.0378426	-0.0436582	0.119343	0.362308	0.580835	0	0	0	0	0
55	Hex2Cer(d18:1/22:0)	-0.0129761	-0.0980936	0.0721415	0.764809	0.880115	0	0	0	0	0
56	Hex2Cer(d18:1/24:0)	-0.0529531	-0.139181	0.0332747	0.228359	0.444155	0	0	0	0	0
57	Hex2Cer(d18:1/24:1)	0.0316653	-0.0480013	0.111332	0.435463	0.646174	0	0	0	0	0
58	Hex3Cer(d18:1/16:0)	0.128493	0.0398838	0.217102	0.00453777	0.0404379	0	0	0	0	0
59	Hex3Cer(d18:1/18:0)	0.0827178	0.00732883	0.158107	0.0315604	0.138354	0	0	0	0	0
60	Hex3Cer(d18:1/20:0)	0.0713065	-0.00935818	0.151971	0.0830832	0.247529	0	0	0	0	0
61	Hex3Cer(d18:1/22:0)	0.101391	0.0204123	0.18237	0.0141978	0.0847564	0	0	0	0	0
62	Hex3Cer(d18:1/24:0)	0.0615129	-0.0248904	0.147916	0.162642	0.363568	0	0	0	0	0
63	Hex3Cer(d18:1/24:1)	0.0687998	-0.0180721	0.155672	0.120429	0.305502	0	0	0	0	0
64	GM3(d18:1/16:0)	0.146034	0.0597222	0.232346	0.0009389	0.0146519	0	0	0	0	0
65	GM3(d18:1/18:0)	0.0559008	-0.0256959	0.137497	0.179057	0.385662	0	0	0	0	0
66	GM3(d18:1/20:0)	0.140471	0.0623477	0.218594	0.000441271	0.00873979	0	0	0	0	0
67	GM3(d18:1/22:0)	0.135297	0.0456321	0.224962	0.00315132	0.0321209	0	0	0	0	0
68	GM3(d18:1/24:0)	0.0788081	-0.00812916	0.165745	0.0755512	0.235222	0	0	0	0	0
69	GM3(d18:1/24:1)	0.159351	0.0775595	0.241143	0.000141876	0.00434891	0	0	0	0	0
70	GM1(d18:1/16:0)	0.139135	0.0664116	0.211859	0.000186179	0.00510019	0	0	0	0	0
71	Sulfatide (d18:1:/16:0(OH))	0.0311458	-0.0553045	0.117596	0.479618	0.681879	0	0	0	0	0
72	Sulfatide (d18:1:/16:0)	-0.0334542	-0.113114	0.0462054	0.409945	0.625922	0	0	0	0	0
73	Sulfatide (d18:1:/24:0(OH))	-0.0442057	-0.125366	0.0369543	0.285291	0.507826	0	0	0	0	0
74	Sulfatide (d18:1:/24:0)	-0.0392493	-0.120512	0.0420136	0.343342	0.563963	0	0	0	0	0
75	Sulfatide (d18:1:/24:1(OH))	-0.0326297	-0.113235	0.0479752	0.427038	0.639294	0	0	0	0	0
76	Sulfatide (d18:1:/24:1)	-0.012715	-0.0984841	0.0730541	0.771108	0.884555	0	0	0	0	0
77	SM(34:3)	0.210306	0.127218	0.293395	8.35657e-07	0.000157852	0	0	0	0	0
78	SM(35:2) (b)	0.148569	0.0506293	0.246509	0.00299558	0.0314725	0	0	0	0	0
79	SM(37:2)	0.066723	-0.0160796	0.149526	0.114091	0.295828	0	0	0	0	0
80	SM(41:0)	-0.0617266	-0.151953	0.0285001	0.179665	0.386249	0	0	0	0	0
81	SM(41:1) (a)	-0.046618	-0.124275	0.0310394	0.238978	0.455705	0	0	0	0	0
82	SM(43:1)	-0.103999	-0.188139	-0.0198596	0.0154807	0.0894629	0	0	0	0	0
83	SM(43:2) (b)	0.0123645	-0.0680109	0.0927399	0.762736	0.879561	0	0	0	0	0
84	SM(43:2) (c)	0.0209027	-0.067236	0.109041	0.641656	0.800407	0	0	0	0	0
85	SM(d16:1/19:0)	0.0377404	-0.0416722	0.117153	0.351133	0.570907	0	0	0	0	0
86	SM(d16:1/23:0)/SM(d17:1/22:0)	-0.0667587	-0.160907	0.0273901	0.16433	0.365447	0	0	0	0	0
87	SM(d16:1/24:1)	-0.00572664	-0.0880193	0.076566	0.891373	0.95263	0	0	0	0	0
88	SM(d17:1/14:0)	0.0274451	-0.0580512	0.112941	0.528763	0.722135	0	0	0	0	0
89	SM(d17:1/16:0)	-0.0233955	-0.116678	0.0698871	0.622608	0.789912	0	0	0	0	0
90	SM(d17:1/24:1)	0.0178921	-0.0656449	0.101429	0.674263	0.822662	0	0	0	0	0
91	SM(d18:0/14:0)	0.00787112	-0.0802395	0.0959817	0.860834	0.936523	0	0	0	0	0
92	SM(d18:0/16:0)	-0.0307869	-0.124071	0.0624976	0.517246	0.712868	0	0	0	0	0
93	SM(d18:0/22:0)	-0.0724643	-0.156546	0.0116178	0.0910832	0.261757	0	0	0	0	0
94	SM(d18:1/14:0)/SM(d16:1/16:0)	-0.00828569	-0.0996679	0.0830965	0.858771	0.935256	0	0	0	0	0
95	SM(d18:1/16:0)	0.0316231	-0.0832144	0.146461	0.588946	0.766241	0	0	0	0	0
96	SM(d18:1/17:0)/SM(d17:1/18:0)	0.00207646	-0.0768955	0.0810484	0.958847	0.988447	0	0	0	0	0
97	SM(d18:1/18:0)/SM(d16:1/20:0)	0.0920538	0.000820048	0.183287	0.0479812	0.180139	0	0	0	0	0
98	SM(d18:1/20:0)/SM(d16:1/22:0)	-0.0441551	-0.141694	0.0533836	0.374448	0.591781	0	0	0	0	0
99	SM(d18:1/22:0)/SM(d16:1/24:0)	-0.104261	-0.206986	-0.0015358	0.0466803	0.177208	0	0	0	0	0
100	SM(d18:1/23:0)/SM(d17:1/24:0)	-0.0975735	-0.203828	0.00868072	0.0718286	0.227684	0	0	0	0	0
101	SM(d18:1/24:0)	-0.151112	-0.245047	-0.0571778	0.00165195	0.0217782	0	0	0	0	0
102	SM(d18:1/24:1)	0.00130657	-0.0855252	0.0881383	0.976442	0.998938	0	0	0	0	0
103	SM(d18:2/14:0)	0.128318	0.0239819	0.232654	0.0160017	0.0918445	0	0	0	0	0
104	SM(d18:2/16:0)	0.0925782	-0.0170375	0.202194	0.0977342	0.271911	0	0	0	0	0
105	SM(d18:2/17:0)	0.0871606	0.000977093	0.173344	0.0474651	0.179105	0	0	0	0	0
106	SM(d18:2/18:0)	0.151892	0.0615647	0.242219	0.00100862	0.0152875	0	0	0	0	0
107	SM(d18:2/18:1)	0.193058	0.115098	0.271018	1.4216e-06	0.000209207	0	0	0	0	0
108	SM(d18:2/20:0)	0.136533	0.0427488	0.230317	0.00438211	0.0394438	0	0	0	0	0
109	SM(d18:2/22:0)	0.0445146	-0.0563378	0.145367	0.386493	0.605079	0	0	0	0	0
110	SM(d18:2/23:0)	0.0110203	-0.0927268	0.114767	0.834871	0.923774	0	0	0	0	0
111	SM(d18:2/24:0)	-0.0243961	-0.125043	0.0762505	0.634316	0.796666	0	0	0	0	0
112	SM(d19:1/24:1)	0.00542045	-0.0663977	0.0772386	0.88225	0.948582	0	0	0	0	0
113	dhCer(d18:0/16:0) | dhCer(d18:0/16:0)	0	0	0			dhCer(d18:0/16:0)	dhCer(d18:0/16:0)	0.998029	0.998029	0
114	dhCer(d18:0/16:0) | dhCer(d18:0/18:0)	0.0139292	-0.0584332	0.0862916	0.705619	0.843995	dhCer(d18:0/16:0)	dhCer(d18:0/18:0)	0.998029	0.719628	1.01985
115	dhCer(d18:0/16:0) | dhCer(d18:0/20:0)	0.0256416	-0.0477095	0.0989926	0.492759	0.693391	dhCer(d18:0/16:0)	dhCer(d18:0/20:0)	0.998029	0.538193	1.0922
116	dhCer(d18:0/16:0) | dhCer(d18:0/22:0)	0.100539	0.0170567	0.184022	0.018322	0.0990532	dhCer(d18:0/16:0)	dhCer(d18:0/22:0)	0.998029	0.0304711	1.66309
117	dhCer(d18:0/16:0) | dhCer(d18:0/24:0)	0.153501	0.0710677	0.235934	0.000274564	0.00636425	dhCer(d18:0/16:0)	dhCer(d18:0/24:0)	0.998029	0.000719784	2.62155
118	dhCer(d18:0/16:0) | dhCer(d18:0/24:1)	0.0191277	-0.0555443	0.0937996	0.615202	0.783911	dhCer(d18:0/16:0)	dhCer(d18:0/24:1)	0.998029	0.638533	1.03792
119	dhCer(d18:0/16:0) | Cer(d16:1/16:0)	0.0240813	-0.049515	0.0976777	0.520837	0.715734	dhCer(d18:0/16:0)	Cer(d16:1/16:0)	0.998029	0.518906	0.996294
120	dhCer(d18:0/16:0) | Cer(d16:1/18:0)	-0.0118375	-0.0871534	0.0634785	0.75775	0.877262	dhCer(d18:0/16:0)	Cer(d16:1/18:0)	0.998029	0.758594	1.00111
121	dhCer(d18:0/16:0) | Cer(d16:1/22:0)	0.0380178	-0.0364064	0.112442	0.316269	0.539751	dhCer(d18:0/16:0)	Cer(d16:1/22:0)	0.998029	0.307944	0.973676
122	dhCer(d18:0/16:0) | Cer(d16:1/24:0)	0.0739292	0.000813796	0.147045	0.0475104	0.179169	dhCer(d18:0/16:0)	Cer(d16:1/24:0)	0.998029	0.0428229	0.901338
123	dhCer(d18:0/16:0) | Cer(d16:1/24:1)	-0.0328194	-0.105884	0.0402452	0.378161	0.59609	dhCer(d18:0/16:0)	Cer(d16:1/24:1)	0.998029	0.371803	0.983187
124	dhCer(d18:0/16:0) | Cer(d17:1/16:0)	-0.00544051	-0.0810263	0.0701453	0.887668	0.950399	dhCer(d18:0/16:0)	Cer(d17:1/16:0)	0.998029	0.88893	1.00142
125	dhCer(d18:0/16:0) | Cer(d17:1/18:0)	-0.0118201	-0.0833375	0.0596972	0.745679	0.870717	dhCer(d18:0/16:0)	Cer(d17:1/18:0)	0.998029	0.737842	0.989491
126	dhCer(d18:0/16:0) | Cer(d17:1/20:0)	0.00832094	-0.0646305	0.0812724	0.822881	0.915631	dhCer(d18:0/16:0)	Cer(d17:1/20:0)	0.998029	0.823432	1.00067
127	dhCer(d18:0/16:0) | Cer(d17:1/22:0)	0.0422926	-0.0343721	0.118957	0.279164	0.500581	dhCer(d18:0/16:0)	Cer(d17:1/22:0)	0.998029	0.270685	0.969625
128	dhCer(d18:0/16:0) | Cer(d17:1/24:0)	0.0714509	-0.00351596	0.146418	0.0617256	0.209662	dhCer(d18:0/16:0)	Cer(d17:1/24:0)	0.998029	0.0545775	0.884196
129	dhCer(d18:0/16:0) | Cer(d17:1/24:1)	-0.0281884	-0.101667	0.0452901	0.451615	0.657705	dhCer(d18:0/16:0)	Cer(d17:1/24:1)	0.998029	0.439593	0.973379
130	dhCer(d18:0/16:0) | Cer(d18:1/14:0)	-0.049967	-0.128113	0.0281789	0.209781	0.422163	dhCer(d18:0/16:0)	Cer(d18:1/14:0)	0.998029	0.203617	0.970618
131	dhCer(d18:0/16:0) | Cer(d18:1/16:0)	-0.0659505	-0.153896	0.0219948	0.141396	0.336626	dhCer(d18:0/16:0)	Cer(d18:1/16:0)	0.998029	0.145721	1.03059
132	dhCer(d18:0/16:0) | Cer(d18:1/18:0)	-0.071018	-0.146097	0.00406099	0.0637103	0.213538	dhCer(d18:0/16:0)	Cer(d18:1/18:0)	0.998029	0.0659925	1.03582
133	dhCer(d18:0/16:0) | Cer(d18:1/20:0)	-0.0683377	-0.145294	0.00861904	0.0816967	0.245187	dhCer(d18:0/16:0)	Cer(d18:1/20:0)	0.998029	0.0816632	0.99959
134	dhCer(d18:0/16:0) | Cer(d18:1/22:0)	0.0159901	-0.068089	0.100069	0.708993	0.845953	dhCer(d18:0/16:0)	Cer(d18:1/22:0)	0.998029	0.705712	0.995372
135	dhCer(d18:0/16:0) | Cer(d18:1/24:0)	0.0885824	0.00700412	0.170161	0.0333577	0.143842	dhCer(d18:0/16:0)	Cer(d18:1/24:0)	0.998029	0.0276721	0.829557
136	dhCer(d18:0/16:0) | Cer(d18:1/24:1)	-0.0572252	-0.132153	0.0177026	0.13421	0.325395	dhCer(d18:0/16:0)	Cer(d18:1/24:1)	0.998029	0.126437	0.942084
137	dhCer(d18:0/16:0) | Cer(d18:1/26:0)	0.0866561	0.00598939	0.167323	0.0352851	0.149299	dhCer(d18:0/16:0)	Cer(d18:1/26:0)	0.998029	0.0310798	0.880821
138	dhCer(d18:0/16:0) | Cer(d18:2/14:0)	-0.0106574	-0.0887473	0.0674324	0.788832	0.894482	dhCer(d18:0/16:0)	Cer(d18:2/14:0)	0.998029	0.785668	0.99599
139	dhCer(d18:0/16:0) | Cer(d18:2/16:0)	-0.0568036	-0.136652	0.0230444	0.162956	0.363653	dhCer(d18:0/16:0)	Cer(d18:2/16:0)	0.998029	0.149265	0.915982
140	dhCer(d18:0/16:0) | Cer(d18:2/17:0)	-0.0408022	-0.110008	0.0284037	0.247468	0.465386	dhCer(d18:0/16:0)	Cer(d18:2/17:0)	0.998029	0.24035	0.971236
141	dhCer(d18:0/16:0) | Cer(d18:2/18:0)	-0.0527389	-0.127376	0.0218987	0.165807	0.367199	dhCer(d18:0/16:0)	Cer(d18:2/18:0)	0.998029	0.161385	0.973329
142	dhCer(d18:0/16:0) | Cer(d18:2/20:0)	-0.0378932	-0.113293	0.0375068	0.324156	0.546641	dhCer(d18:0/16:0)	Cer(d18:2/20:0)	0.998029	0.310362	0.957447
143	dhCer(d18:0/16:0) | Cer(d18:2/22:0)	0.014068	-0.0629285	0.0910645	0.719931	0.854212	dhCer(d18:0/16:0)	Cer(d18:2/22:0)	0.998029	0.708571	0.98422
144	dhCer(d18:0/16:0) | Cer(d18:2/24:0)	0.0482553	-0.0275189	0.124029	0.211621	0.42439	dhCer(d18:0/16:0)	Cer(d18:2/24:0)	0.998029	0.190122	0.898409
145	dhCer(d18:0/16:0) | Cer(d18:2/24:1)	-0.0566328	-0.131429	0.0181638	0.137592	0.330556	dhCer(d18:0/16:0)	Cer(d18:2/24:1)	0.998029	0.119286	0.866953
146	dhCer(d18:0/16:0) | Cer(d18:2/26:0)	0.0531631	-0.0246085	0.130935	0.180014	0.386866	dhCer(d18:0/16:0)	Cer(d18:2/26:0)	0.998029	0.160961	0.89416
147	dhCer(d18:0/16:0) | Cer(d19:1/16:0)	-0.0456815	-0.116172	0.0248093	0.203692	0.414735	dhCer(d18:0/16:0)	Cer(d19:1/16:0)	0.998029	0.210609	1.03396
148	dhCer(d18:0/16:0) | Cer(d19:1/18:0)	-0.0604614	-0.13007	0.00914772	0.0885807	0.257128	dhCer(d18:0/16:0)	Cer(d19:1/18:0)	0.998029	0.0916905	1.03511
149	dhCer(d18:0/16:0) | Cer(d19:1/20:0)	-0.038934	-0.108759	0.0308906	0.274024	0.495294	dhCer(d18:0/16:0)	Cer(d19:1/20:0)	0.998029	0.278317	1.01567
150	dhCer(d18:0/16:0) | Cer(d19:1/22:0)	0.00382831	-0.0688518	0.0765085	0.917669	0.964791	dhCer(d18:0/16:0)	Cer(d19:1/22:0)	0.998029	0.918476	1.00088
151	dhCer(d18:0/16:0) | Cer(d19:1/24:0)	0.0396474	-0.0327046	0.111999	0.28238	0.503423	dhCer(d18:0/16:0)	Cer(d19:1/24:0)	0.998029	0.281757	0.997794
152	dhCer(d18:0/16:0) | Cer(d19:1/24:1)	-0.0399488	-0.109292	0.0293942	0.258427	0.476632	dhCer(d18:0/16:0)	Cer(d19:1/24:1)	0.998029	0.260658	1.00863
153	dhCer(d18:0/16:0) | Cer(d19:1/26:0)	0.0395495	-0.0313358	0.110435	0.273732	0.49505	dhCer(d18:0/16:0)	Cer(d19:1/26:0)	0.998029	0.275865	1.00779
154	dhCer(d18:0/16:0) | Cer(d20:1/22:0)	0.0697626	-0.00625154	0.145777	0.0719968	0.227684	dhCer(d18:0/16:0)	Cer(d20:1/22:0)	0.998029	0.0759156	1.05443
155	dhCer(d18:0/16:0) | Cer(d20:1/24:0)	0.12347	0.0506523	0.196287	0.000915303	0.0143723	dhCer(d18:0/16:0)	Cer(d20:1/24:0)	0.998029	0.000959028	1.04777
156	dhCer(d18:0/16:0) | Cer(d20:1/24:1)	0.00969236	-0.0607992	0.0801839	0.787291	0.894234	dhCer(d18:0/16:0)	Cer(d20:1/24:1)	0.998029	0.791758	1.00567
157	dhCer(d18:0/16:0) | Cer(d20:1/26:0)	0.0197593	-0.0503633	0.0898819	0.580305	0.761308	dhCer(d18:0/16:0)	Cer(d20:1/26:0)	0.998029	0.569103	0.980696
158	dhCer(d18:0/16:0) | HexCer(d18:1/16:0)	-0.00120982	-0.0775427	0.0751231	0.975187	0.998541	dhCer(d18:0/16:0)	HexCer(d18:1/16:0)	0.998029	0.973924	0.998705
159	dhCer(d18:0/16:0) | HexCer(d18:1/18:0)	-0.0557781	-0.133056	0.0215	0.156909	0.357487	dhCer(d18:0/16:0)	HexCer(d18:1/18:0)	0.998029	0.147164	0.937892
160	dhCer(d18:0/16:0) | HexCer(d18:1/20:0)	-0.0106577	-0.0883245	0.0670091	0.787703	0.894234	dhCer(d18:0/16:0)	HexCer(d18:1/20:0)	0.998029	0.780217	0.990495
161	dhCer(d18:0/16:0) | HexCer(d18:1/22:0)	0.030013	-0.0480907	0.108117	0.450858	0.657152	dhCer(d18:0/16:0)	HexCer(d18:1/22:0)	0.998029	0.436381	0.96789
162	dhCer(d18:0/16:0) | HexCer(d18:1/24:0)	0.0401531	-0.039403	0.119709	0.32209	0.544024	dhCer(d18:0/16:0)	HexCer(d18:1/24:0)	0.998029	0.30456	0.945574
163	dhCer(d18:0/16:0) | HexCer(d18:1/24:1)	-0.0362056	-0.110824	0.0384128	0.341131	0.561697	dhCer(d18:0/16:0)	HexCer(d18:1/24:1)	0.998029	0.331015	0.970346
164	dhCer(d18:0/16:0) | Hex2Cer(d18:1/16:0)	-0.0614848	-0.138504	0.0155346	0.117495	0.300382	dhCer(d18:0/16:0)	Hex2Cer(d18:1/16:0)	0.998029	0.102196	0.869791
165	dhCer(d18:0/16:0) | Hex2Cer(d18:1/18:0)	0.0493339	-0.0324552	0.131123	0.236734	0.45272	dhCer(d18:0/16:0)	Hex2Cer(d18:1/18:0)	0.998029	0.22987	0.971007
166	dhCer(d18:0/16:0) | Hex2Cer(d18:1/20:0)	-0.0344871	-0.112137	0.0431628	0.38354	0.602019	dhCer(d18:0/16:0)	Hex2Cer(d18:1/20:0)	0.998029	0.362308	0.944642
167	dhCer(d18:0/16:0) | Hex2Cer(d18:1/22:0)	0.0118001	-0.069218	0.0928181	0.775013	0.887412	dhCer(d18:0/16:0)	Hex2Cer(d18:1/22:0)	0.998029	0.764809	0.986835
168	dhCer(d18:0/16:0) | Hex2Cer(d18:1/24:0)	0.0483742	-0.0339611	0.13071	0.249114	0.467283	dhCer(d18:0/16:0)	Hex2Cer(d18:1/24:0)	0.998029	0.228359	0.916686
169	dhCer(d18:0/16:0) | Hex2Cer(d18:1/24:1)	-0.030178	-0.108535	0.0481792	0.449843	0.656983	dhCer(d18:0/16:0)	Hex2Cer(d18:1/24:1)	0.998029	0.435463	0.968033
170	dhCer(d18:0/16:0) | Hex3Cer(d18:1/16:0)	-0.111343	-0.194755	-0.0279302	0.00895889	0.0625048	dhCer(d18:0/16:0)	Hex3Cer(d18:1/16:0)	0.998029	0.00453777	0.50651
171	dhCer(d18:0/16:0) | Hex3Cer(d18:1/18:0)	-0.0825873	-0.160055	-0.00511924	0.0366974	0.152526	dhCer(d18:0/16:0)	Hex3Cer(d18:1/18:0)	0.998029	0.0315604	0.860018
172	dhCer(d18:0/16:0) | Hex3Cer(d18:1/20:0)	-0.0676116	-0.146425	0.0112017	0.0925752	0.263881	dhCer(d18:0/16:0)	Hex3Cer(d18:1/20:0)	0.998029	0.0830832	0.897468
173	dhCer(d18:0/16:0) | Hex3Cer(d18:1/22:0)	-0.0962111	-0.175326	-0.0170966	0.0172169	0.0957787	dhCer(d18:0/16:0)	Hex3Cer(d18:1/22:0)	0.998029	0.0141978	0.824643
174	dhCer(d18:0/16:0) | Hex3Cer(d18:1/24:0)	-0.0571363	-0.14075	0.0264772	0.180168	0.387066	dhCer(d18:0/16:0)	Hex3Cer(d18:1/24:0)	0.998029	0.162642	0.902726
175	dhCer(d18:0/16:0) | Hex3Cer(d18:1/24:1)	-0.0643177	-0.148773	0.0201371	0.135321	0.327335	dhCer(d18:0/16:0)	Hex3Cer(d18:1/24:1)	0.998029	0.120429	0.889953
176	dhCer(d18:0/16:0) | GM3(d18:1/16:0)	-0.125735	-0.207302	-0.0441687	0.00256166	0.0283154	dhCer(d18:0/16:0)	GM3(d18:1/16:0)	0.998029	0.0009389	0.36652
177	dhCer(d18:0/16:0) | GM3(d18:1/18:0)	-0.0517189	-0.130847	0.0274095	0.199845	0.410591	dhCer(d18:0/16:0)	GM3(d18:1/18:0)	0.998029	0.179057	0.89598
178	dhCer(d18:0/16:0) | GM3(d18:1/20:0)	-0.127034	-0.201603	-0.0524655	0.000865867	0.0138256	dhCer(d18:0/16:0)	GM3(d18:1/20:0)	0.998029	0.000441271	0.509629
179	dhCer(d18:0/16:0) | GM3(d18:1/22:0)	-0.116173	-0.198586	-0.033759	0.0057922	0.0475396	dhCer(d18:0/16:0)	GM3(d18:1/22:0)	0.998029	0.00315132	0.544064
180	dhCer(d18:0/16:0) | GM3(d18:1/24:0)	-0.0699496	-0.152185	0.012286	0.0953674	0.268216	dhCer(d18:0/16:0)	GM3(d18:1/24:0)	0.998029	0.0755512	0.792212
181	dhCer(d18:0/16:0) | GM3(d18:1/24:1)	-0.149557	-0.228434	-0.0706792	0.000212324	0.00557505	dhCer(d18:0/16:0)	GM3(d18:1/24:1)	0.998029	0.000141876	0.668206
182	dhCer(d18:0/16:0) | GM1(d18:1/16:0)	-0.130527	-0.202539	-0.0585144	0.000396853	0.00804899	dhCer(d18:0/16:0)	GM1(d18:1/16:0)	0.998029	0.000186179	0.46914
183	dhCer(d18:0/16:0) | Sulfatide (d18:1:/16:0(OH))	-0.0294844	-0.112332	0.0533634	0.484983	0.686572	dhCer(d18:0/16:0)	Sulfatide (d18:1:/16:0(OH))	0.998029	0.479618	0.988937
184	dhCer(d18:0/16:0) | Sulfatide (d18:1:/16:0)	0.0320353	-0.0448993	0.10897	0.413933	0.6291	dhCer(d18:0/16:0)	Sulfatide (d18:1:/16:0)	0.998029	0.409945	0.990367
185	dhCer(d18:0/16:0) | Sulfatide (d18:1:/24:0(OH))	0.0418662	-0.0358367	0.119569	0.290515	0.513083	dhCer(d18:0/16:0)	Sulfatide (d18:1:/24:0(OH))	0.998029	0.285291	0.982019
186	dhCer(d18:0/16:0) | Sulfatide (d18:1:/24:0)	0.0369661	-0.0411548	0.115087	0.353218	0.572972	dhCer(d18:0/16:0)	Sulfatide (d18:1:/24:0)	0.998029	0.343342	0.972039
187	dhCer(d18:0/16:0) | Sulfatide (d18:1:/24:1(OH))	0.0311766	-0.0467553	0.109108	0.432493	0.64426	dhCer(d18:0/16:0)	Sulfatide (d18:1:/24:1(OH))	0.998029	0.427038	0.987388
188	dhCer(d18:0/16:0) | Sulfatide (d18:1:/24:1)	0.0120511	-0.0711377	0.09524	0.776189	0.888116	dhCer(d18:0/16:0)	Sulfatide (d18:1:/24:1)	0.998029	0.771108	0.993454
189	dhCer(d18:0/16:0) | SM(34:3)	-0.184704	-0.262273	-0.107136	3.49579e-06	0.000335172	dhCer(d18:0/16:0)	SM(34:3)	0.998029	8.35657e-07	0.239047
190	dhCer(d18:0/16:0) | SM(35:2) (b)	-0.13458	-0.225757	-0.0434026	0.00386987	0.0366595	dhCer(d18:0/16:0)	SM(35:2) (b)	0.998029	0.00299558	0.774078
191	dhCer(d18:0/16:0) | SM(37:2)	-0.0619401	-0.140889	0.0170088	0.123934	0.309431	dhCer(d18:0/16:0)	SM(37:2)	0.998029	0.114091	0.920581
192	dhCer(d18:0/16:0) | SM(41:0)	0.0614455	-0.024119	0.14701	0.159022	0.360232	dhCer(d18:0/16:0)	SM(41:0)	0.998029	0.179665	1.12981
193	dhCer(d18:0/16:0) | SM(41:1) (a)	0.0453088	-0.0297323	0.12035	0.236267	0.452237	dhCer(d18:0/16:0)	SM(41:1) (a)	0.998029	0.238978	1.01148
194	dhCer(d18:0/16:0) | SM(43:1)	0.0988656	0.0183747	0.179356	0.0161363	0.0921993	dhCer(d18:0/16:0)	SM(43:1)	0.998029	0.0154807	0.959369
195	dhCer(d18:0/16:0) | SM(43:2) (b)	-0.0118153	-0.0893676	0.0657371	0.764954	0.880115	dhCer(d18:0/16:0)	SM(43:2) (b)	0.998029	0.762736	0.9971
196	dhCer(d18:0/16:0) | SM(43:2) (c)	-0.0199285	-0.104341	0.0644842	0.643163	0.801353	dhCer(d18:0/16:0)	SM(43:2) (c)	0.998029	0.641656	0.997656
197	dhCer(d18:0/16:0) | SM(d16:1/19:0)	-0.0365129	-0.113567	0.0405408	0.352535	0.572451	dhCer(d18:0/16:0)	SM(d16:1/19:0)	0.998029	0.351133	0.996023
198	dhCer(d18:0/16:0) | SM(d16:1/23:0)/SM(d17:1/22:0)	0.0583503	-0.0273708	0.144072	0.181854	0.389366	dhCer(d18:0/16:0)	SM(d16:1/23:0)/SM(d17:1/22:0)	0.998029	0.16433	0.903638
199	dhCer(d18:0/16:0) | SM(d16:1/24:1)	0.00534749	-0.0730364	0.0837314	0.893494	0.953715	dhCer(d18:0/16:0)	SM(d16:1/24:1)	0.998029	0.891373	0.997626
200	dhCer(d18:0/16:0) | SM(d17:1/14:0)	-0.0250562	-0.105675	0.0555625	0.541952	0.732949	dhCer(d18:0/16:0)	SM(d17:1/14:0)	0.998029	0.528763	0.975665
201	dhCer(d18:0/16:0) | SM(d17:1/16:0)	0.0209075	-0.0651223	0.106937	0.633432	0.796302	dhCer(d18:0/16:0)	SM(d17:1/16:0)	0.998029	0.622608	0.982912
202	dhCer(d18:0/16:0) | SM(d17:1/24:1)	-0.0166521	-0.0962486	0.0629445	0.681408	0.827392	dhCer(d18:0/16:0)	SM(d17:1/24:1)	0.998029	0.674263	0.989514
203	dhCer(d18:0/16:0) | SM(d18:0/14:0)	-0.00757116	-0.0910297	0.0758874	0.858699	0.935256	dhCer(d18:0/16:0)	SM(d18:0/14:0)	0.998029	0.860834	1.00249
204	dhCer(d18:0/16:0) | SM(d18:0/16:0)	0.0300646	-0.0586534	0.118783	0.506084	0.703919	dhCer(d18:0/16:0)	SM(d18:0/16:0)	0.998029	0.517246	1.02206
205	dhCer(d18:0/16:0) | SM(d18:0/22:0)	0.0723696	-0.00853999	0.153279	0.079509	0.241794	dhCer(d18:0/16:0)	SM(d18:0/22:0)	0.998029	0.0910832	1.14557
206	dhCer(d18:0/16:0) | SM(d18:1/14:0)/SM(d16:1/16:0)	0.00727891	-0.0760414	0.0905992	0.863875	0.938465	dhCer(d18:0/16:0)	SM(d18:1/14:0)/SM(d16:1/16:0)	0.998029	0.858771	0.994091
207	dhCer(d18:0/16:0) | SM(d18:1/16:0)	-0.0256516	-0.12651	0.0752073	0.617722	0.785875	dhCer(d18:0/16:0)	SM(d18:1/16:0)	0.998029	0.588946	0.953416
208	dhCer(d18:0/16:0) | SM(d18:1/17:0)/SM(d17:1/18:0)	-0.00191665	-0.0785976	0.0747643	0.960877	0.989412	dhCer(d18:0/16:0)	SM(d18:1/17:0)/SM(d17:1/18:0)	0.998029	0.958847	0.997887
209	dhCer(d18:0/16:0) | SM(d18:1/18:0)/SM(d16:1/20:0)	-0.0853581	-0.170054	-0.000661816	0.048241	0.180602	dhCer(d18:0/16:0)	SM(d18:1/18:0)/SM(d16:1/20:0)	0.998029	0.0479812	0.994614
210	dhCer(d18:0/16:0) | SM(d18:1/20:0)/SM(d16:1/22:0)	0.0372498	-0.0495879	0.124088	0.399995	0.618144	dhCer(d18:0/16:0)	SM(d18:1/20:0)/SM(d16:1/22:0)	0.998029	0.374448	0.936132
211	dhCer(d18:0/16:0) | SM(d18:1/22:0)/SM(d16:1/24:0)	0.089122	-0.00322333	0.181467	0.0585285	0.203715	dhCer(d18:0/16:0)	SM(d18:1/22:0)/SM(d16:1/24:0)	0.998029	0.0466803	0.797565
212	dhCer(d18:0/16:0) | SM(d18:1/23:0)/SM(d17:1/24:0)	0.0842616	-0.0107921	0.179315	0.0822256	0.245726	dhCer(d18:0/16:0)	SM(d18:1/23:0)/SM(d17:1/24:0)	0.998029	0.0718286	0.873555
213	dhCer(d18:0/16:0) | SM(d18:1/24:0)	0.137364	0.0498887	0.224839	0.00212642	0.0250111	dhCer(d18:0/16:0)	SM(d18:1/24:0)	0.998029	0.00165195	0.776872
214	dhCer(d18:0/16:0) | SM(d18:1/24:1)	-0.00117006	-0.0837804	0.0814403	0.977825	0.999642	dhCer(d18:0/16:0)	SM(d18:1/24:1)	0.998029	0.976442	0.998586
215	dhCer(d18:0/16:0) | SM(d18:2/14:0)	-0.106224	-0.199816	-0.0126315	0.0261712	0.12336	dhCer(d18:0/16:0)	SM(d18:2/14:0)	0.998029	0.0160017	0.611424
216	dhCer(d18:0/16:0) | SM(d18:2/16:0)	-0.0683355	-0.160912	0.0242407	0.147728	0.34508	dhCer(d18:0/16:0)	SM(d18:2/16:0)	0.998029	0.0977342	0.661583
217	dhCer(d18:0/16:0) | SM(d18:2/17:0)	-0.0766805	-0.156629	0.00326818	0.060103	0.206663	dhCer(d18:0/16:0)	SM(d18:2/17:0)	0.998029	0.0474651	0.789729
218	dhCer(d18:0/16:0) | SM(d18:2/18:0)	-0.135355	-0.218806	-0.0519033	0.00151217	0.0205489	dhCer(d18:0/16:0)	SM(d18:2/18:0)	0.998029	0.00100862	0.667002
219	dhCer(d18:0/16:0) | SM(d18:2/18:1)	-0.180391	-0.255272	-0.105509	2.69548e-06	0.000299013	dhCer(d18:0/16:0)	SM(d18:2/18:1)	0.998029	1.4216e-06	0.527403
220	dhCer(d18:0/16:0) | SM(d18:2/20:0)	-0.115694	-0.2008	-0.0305893	0.00777866	0.0573245	dhCer(d18:0/16:0)	SM(d18:2/20:0)	0.998029	0.00438211	0.56335
221	dhCer(d18:0/16:0) | SM(d18:2/22:0)	-0.0364917	-0.12666	0.0536769	0.427158	0.639323	dhCer(d18:0/16:0)	SM(d18:2/22:0)	0.998029	0.386493	0.904801
222	dhCer(d18:0/16:0) | SM(d18:2/23:0)	-0.00914648	-0.102372	0.0840789	0.847318	0.930726	dhCer(d18:0/16:0)	SM(d18:2/23:0)	0.998029	0.834871	0.98531
223	dhCer(d18:0/16:0) | SM(d18:2/24:0)	0.0200559	-0.0704717	0.110584	0.663742	0.815249	dhCer(d18:0/16:0)	SM(d18:2/24:0)	0.998029	0.634316	0.955667
224	dhCer(d18:0/16:0) | SM(d19:1/24:1)	-0.00537689	-0.0767749	0.0660211	0.882507	0.948697	dhCer(d18:0/16:0)	SM(d19:1/24:1)	0.998029	0.88225	0.999709
225	dhCer(d18:0/18:0) | dhCer(d18:0/16:0)	-0.0139292	-0.0862916	0.0584332	0.705619	0.843995	dhCer(d18:0/18:0)	dhCer(d18:0/16:0)	0.719628	0.998029	1.01985
226	dhCer(d18:0/18:0) | dhCer(d18:0/18:0)	0	0	0			dhCer(d18:0/18:0)	dhCer(d18:0/18:0)	0.719628	0.719628	0
227	dhCer(d18:0/18:0) | dhCer(d18:0/20:0)	0.0178798	-0.0537629	0.0895225	0.624318	0.790533	dhCer(d18:0/18:0)	dhCer(d18:0/20:0)	0.719628	0.538193	0.862049
228	dhCer(d18:0/18:0) | dhCer(d18:0/22:0)	0.0891367	0.00871367	0.16956	0.0298796	0.134082	dhCer(d18:0/18:0)	dhCer(d18:0/22:0)	0.719628	0.0304711	1.0198
229	dhCer(d18:0/18:0) | dhCer(d18:0/24:0)	0.134985	0.0552106	0.214759	0.000937923	0.0146519	dhCer(d18:0/18:0)	dhCer(d18:0/24:0)	0.719628	0.000719784	0.767423
230	dhCer(d18:0/18:0) | dhCer(d18:0/24:1)	0.0141729	-0.0596877	0.0880334	0.706501	0.844174	dhCer(d18:0/18:0)	dhCer(d18:0/24:1)	0.719628	0.638533	0.903797
231	dhCer(d18:0/18:0) | Cer(d16:1/16:0)	0.0177613	-0.055598	0.0911206	0.634708	0.796753	dhCer(d18:0/18:0)	Cer(d16:1/16:0)	0.719628	0.518906	0.817551
232	dhCer(d18:0/18:0) | Cer(d16:1/18:0)	-0.0181358	-0.0922937	0.0560222	0.631296	0.794915	dhCer(d18:0/18:0)	Cer(d16:1/18:0)	0.719628	0.758594	1.13992
233	dhCer(d18:0/18:0) | Cer(d16:1/22:0)	0.0298592	-0.0424437	0.102162	0.417779	0.632087	dhCer(d18:0/18:0)	Cer(d16:1/22:0)	0.719628	0.307944	0.737097
234	dhCer(d18:0/18:0) | Cer(d16:1/24:0)	0.0619327	-0.0100101	0.133876	0.0914464	0.262139	dhCer(d18:0/18:0)	Cer(d16:1/24:0)	0.719628	0.0428229	0.468285
235	dhCer(d18:0/18:0) | Cer(d16:1/24:1)	-0.0372331	-0.109117	0.034651	0.309562	0.533036	dhCer(d18:0/18:0)	Cer(d16:1/24:1)	0.719628	0.371803	1.20106
236	dhCer(d18:0/18:0) | Cer(d17:1/16:0)	-0.0124136	-0.0879769	0.0631497	0.747158	0.871926	dhCer(d18:0/18:0)	Cer(d17:1/16:0)	0.719628	0.88893	0.963153
237	dhCer(d18:0/18:0) | Cer(d17:1/18:0)	-0.0220123	-0.0928141	0.0487895	0.54182	0.732928	dhCer(d18:0/18:0)	Cer(d17:1/18:0)	0.719628	0.737842	1.32817
238	dhCer(d18:0/18:0) | Cer(d17:1/20:0)	0.00278474	-0.0688406	0.07441	0.93918	0.977488	dhCer(d18:0/18:0)	Cer(d17:1/20:0)	0.719628	0.823432	0.766229
239	dhCer(d18:0/18:0) | Cer(d17:1/22:0)	0.0327195	-0.0414886	0.106928	0.386997	0.605331	dhCer(d18:0/18:0)	Cer(d17:1/22:0)	0.719628	0.270685	0.69945
240	dhCer(d18:0/18:0) | Cer(d17:1/24:0)	0.058103	-0.0154746	0.13168	0.121501	0.306601	dhCer(d18:0/18:0)	Cer(d17:1/24:0)	0.719628	0.0545775	0.449193
241	dhCer(d18:0/18:0) | Cer(d17:1/24:1)	-0.0328758	-0.105108	0.0393565	0.371873	0.589102	dhCer(d18:0/18:0)	Cer(d17:1/24:1)	0.719628	0.439593	1.18211
242	dhCer(d18:0/18:0) | Cer(d18:1/14:0)	-0.052368	-0.129347	0.0246112	0.182118	0.389773	dhCer(d18:0/18:0)	Cer(d18:1/14:0)	0.719628	0.203617	1.11805
243	dhCer(d18:0/18:0) | Cer(d18:1/16:0)	-0.0687099	-0.152996	0.0155759	0.109942	0.289879	dhCer(d18:0/18:0)	Cer(d18:1/16:0)	0.719628	0.145721	1.32544
244	dhCer(d18:0/18:0) | Cer(d18:1/18:0)	-0.0917365	-0.166414	-0.0170587	0.0161237	0.0921993	dhCer(d18:0/18:0)	Cer(d18:1/18:0)	0.719628	0.0659925	4.0929
245	dhCer(d18:0/18:0) | Cer(d18:1/20:0)	-0.0808825	-0.156611	-0.00515411	0.0363509	0.151899	dhCer(d18:0/18:0)	Cer(d18:1/20:0)	0.719628	0.0816632	2.24653
246	dhCer(d18:0/18:0) | Cer(d18:1/22:0)	0.00567321	-0.0734349	0.0847814	0.888076	0.950647	dhCer(d18:0/18:0)	Cer(d18:1/22:0)	0.719628	0.705712	0.794653
247	dhCer(d18:0/18:0) | Cer(d18:1/24:0)	0.0657767	-0.012298	0.143851	0.0985638	0.273641	dhCer(d18:0/18:0)	Cer(d18:1/24:0)	0.719628	0.0276721	0.280753
248	dhCer(d18:0/18:0) | Cer(d18:1/24:1)	-0.0671327	-0.141577	0.0073119	0.0770805	0.237125	dhCer(d18:0/18:0)	Cer(d18:1/24:1)	0.719628	0.126437	1.64033
249	dhCer(d18:0/18:0) | Cer(d18:1/26:0)	0.0681791	-0.0110842	0.147442	0.0917095	0.262277	dhCer(d18:0/18:0)	Cer(d18:1/26:0)	0.719628	0.0310798	0.338894
250	dhCer(d18:0/18:0) | Cer(d18:2/14:0)	-0.0153146	-0.0919058	0.0612766	0.694773	0.836876	dhCer(d18:0/18:0)	Cer(d18:2/14:0)	0.719628	0.785668	1.03577
251	dhCer(d18:0/18:0) | Cer(d18:2/16:0)	-0.0632987	-0.142778	0.0161802	0.11836	0.301854	dhCer(d18:0/18:0)	Cer(d18:2/16:0)	0.719628	0.149265	1.2611
252	dhCer(d18:0/18:0) | Cer(d18:2/17:0)	-0.0443214	-0.114022	0.0253788	0.212298	0.425	dhCer(d18:0/18:0)	Cer(d18:2/17:0)	0.719628	0.24035	1.13213
253	dhCer(d18:0/18:0) | Cer(d18:2/18:0)	-0.0643122	-0.138381	0.00975632	0.0886923	0.257334	dhCer(d18:0/18:0)	Cer(d18:2/18:0)	0.719628	0.161385	1.8196
254	dhCer(d18:0/18:0) | Cer(d18:2/20:0)	-0.0431223	-0.116719	0.0304744	0.250404	0.468924	dhCer(d18:0/18:0)	Cer(d18:2/20:0)	0.719628	0.310362	1.23945
255	dhCer(d18:0/18:0) | Cer(d18:2/22:0)	0.00700965	-0.0671028	0.0811221	0.852748	0.933115	dhCer(d18:0/18:0)	Cer(d18:2/22:0)	0.719628	0.708571	0.830926
256	dhCer(d18:0/18:0) | Cer(d18:2/24:0)	0.0363503	-0.037565	0.110266	0.334635	0.5542	dhCer(d18:0/18:0)	Cer(d18:2/24:0)	0.719628	0.190122	0.568148
257	dhCer(d18:0/18:0) | Cer(d18:2/24:1)	-0.0589613	-0.132213	0.0142907	0.114494	0.296387	dhCer(d18:0/18:0)	Cer(d18:2/24:1)	0.719628	0.119286	1.04185
258	dhCer(d18:0/18:0) | Cer(d18:2/26:0)	0.0425389	-0.0343811	0.119459	0.277972	0.49908	dhCer(d18:0/18:0)	Cer(d18:2/26:0)	0.719628	0.160961	0.579055
259	dhCer(d18:0/18:0) | Cer(d19:1/16:0)	-0.0510055	-0.122032	0.0200214	0.159025	0.360232	dhCer(d18:0/18:0)	Cer(d19:1/16:0)	0.719628	0.210609	1.32437
260	dhCer(d18:0/18:0) | Cer(d19:1/18:0)	-0.0702458	-0.139315	-0.00117704	0.0462312	0.176448	dhCer(d18:0/18:0)	Cer(d19:1/18:0)	0.719628	0.0916905	1.9833
261	dhCer(d18:0/18:0) | Cer(d19:1/20:0)	-0.0456477	-0.115082	0.0237866	0.197236	0.407436	dhCer(d18:0/18:0)	Cer(d19:1/20:0)	0.719628	0.278317	1.41109
262	dhCer(d18:0/18:0) | Cer(d19:1/22:0)	-0.000694708	-0.0728174	0.071428	0.984918	1	dhCer(d18:0/18:0)	Cer(d19:1/22:0)	0.719628	0.918476	0.730647
263	dhCer(d18:0/18:0) | Cer(d19:1/24:0)	0.0348354	-0.0377776	0.107448	0.346599	0.567379	dhCer(d18:0/18:0)	Cer(d19:1/24:0)	0.719628	0.281757	0.812919
264	dhCer(d18:0/18:0) | Cer(d19:1/24:1)	-0.0464099	-0.115994	0.0231746	0.190823	0.400374	dhCer(d18:0/18:0)	Cer(d19:1/24:1)	0.719628	0.260658	1.36597
265	dhCer(d18:0/18:0) | Cer(d19:1/26:0)	0.0340864	-0.0380047	0.106178	0.353591	0.572995	dhCer(d18:0/18:0)	Cer(d19:1/26:0)	0.719628	0.275865	0.780181
266	dhCer(d18:0/18:0) | Cer(d20:1/22:0)	0.065953	-0.00891238	0.140818	0.084143	0.249278	dhCer(d18:0/18:0)	Cer(d20:1/22:0)	0.719628	0.0759156	0.902222
267	dhCer(d18:0/18:0) | Cer(d20:1/24:0)	0.120485	0.0476722	0.193297	0.00121226	0.0175341	dhCer(d18:0/18:0)	Cer(d20:1/24:0)	0.719628	0.000959028	0.79111
268	dhCer(d18:0/18:0) | Cer(d20:1/24:1)	0.00498333	-0.0653967	0.0753634	0.889485	0.951591	dhCer(d18:0/18:0)	Cer(d20:1/24:1)	0.719628	0.791758	0.809038
269	dhCer(d18:0/18:0) | Cer(d20:1/26:0)	0.0107748	-0.0607447	0.0822943	0.767496	0.881436	dhCer(d18:0/18:0)	Cer(d20:1/26:0)	0.719628	0.569103	0.741506
270	dhCer(d18:0/18:0) | HexCer(d18:1/16:0)	-0.00796172	-0.0866165	0.0706931	0.842538	0.928234	dhCer(d18:0/18:0)	HexCer(d18:1/16:0)	0.719628	0.973924	0.854119
271	dhCer(d18:0/18:0) | HexCer(d18:1/18:0)	-0.0676266	-0.1483	0.0130466	0.100254	0.275953	dhCer(d18:0/18:0)	HexCer(d18:1/18:0)	0.719628	0.147164	1.46791
272	dhCer(d18:0/18:0) | HexCer(d18:1/20:0)	-0.018292	-0.098825	0.062241	0.655796	0.809686	dhCer(d18:0/18:0)	HexCer(d18:1/20:0)	0.719628	0.780217	1.09734
273	dhCer(d18:0/18:0) | HexCer(d18:1/22:0)	0.0214372	-0.0578926	0.100767	0.595923	0.771198	dhCer(d18:0/18:0)	HexCer(d18:1/22:0)	0.719628	0.436381	0.732277
274	dhCer(d18:0/18:0) | HexCer(d18:1/24:0)	0.0307763	-0.050692	0.112245	0.458551	0.662655	dhCer(d18:0/18:0)	HexCer(d18:1/24:0)	0.719628	0.30456	0.664179
275	dhCer(d18:0/18:0) | HexCer(d18:1/24:1)	-0.0440651	-0.121833	0.033703	0.26634	0.487602	dhCer(d18:0/18:0)	HexCer(d18:1/24:1)	0.719628	0.331015	1.24283
276	dhCer(d18:0/18:0) | Hex2Cer(d18:1/16:0)	-0.0643178	-0.143404	0.0147682	0.110787	0.291069	dhCer(d18:0/18:0)	Hex2Cer(d18:1/16:0)	0.719628	0.102196	0.922453
277	dhCer(d18:0/18:0) | Hex2Cer(d18:1/18:0)	0.0376845	-0.0450812	0.12045	0.371689	0.589102	dhCer(d18:0/18:0)	Hex2Cer(d18:1/18:0)	0.719628	0.22987	0.618449
278	dhCer(d18:0/18:0) | Hex2Cer(d18:1/20:0)	-0.041369	-0.120777	0.0380386	0.30676	0.529923	dhCer(d18:0/18:0)	Hex2Cer(d18:1/20:0)	0.719628	0.362308	1.18108
279	dhCer(d18:0/18:0) | Hex2Cer(d18:1/22:0)	0.00336846	-0.0787165	0.0854535	0.935813	0.975589	dhCer(d18:0/18:0)	Hex2Cer(d18:1/22:0)	0.719628	0.764809	0.768986
280	dhCer(d18:0/18:0) | Hex2Cer(d18:1/24:0)	0.0348796	-0.0488573	0.118617	0.413773	0.629035	dhCer(d18:0/18:0)	Hex2Cer(d18:1/24:0)	0.719628	0.228359	0.551895
281	dhCer(d18:0/18:0) | Hex2Cer(d18:1/24:1)	-0.035725	-0.116702	0.0452522	0.386719	0.605132	dhCer(d18:0/18:0)	Hex2Cer(d18:1/24:1)	0.719628	0.435463	1.12605
282	dhCer(d18:0/18:0) | Hex3Cer(d18:1/16:0)	-0.11357	-0.199546	-0.0275943	0.00969442	0.0658187	dhCer(d18:0/18:0)	Hex3Cer(d18:1/16:0)	0.719628	0.00453777	0.468081
283	dhCer(d18:0/18:0) | Hex3Cer(d18:1/18:0)	-0.0881392	-0.168441	-0.00783724	0.0315011	0.138142	dhCer(d18:0/18:0)	Hex3Cer(d18:1/18:0)	0.719628	0.0315604	1.00188
284	dhCer(d18:0/18:0) | Hex3Cer(d18:1/20:0)	-0.0745106	-0.155549	0.0065274	0.0714742	0.227478	dhCer(d18:0/18:0)	Hex3Cer(d18:1/20:0)	0.719628	0.0830832	1.16242
285	dhCer(d18:0/18:0) | Hex3Cer(d18:1/22:0)	-0.0954946	-0.175797	-0.0151918	0.0198319	0.104537	dhCer(d18:0/18:0)	Hex3Cer(d18:1/22:0)	0.719628	0.0141978	0.715903
286	dhCer(d18:0/18:0) | Hex3Cer(d18:1/24:0)	-0.059253	-0.144013	0.0255071	0.170359	0.3729	dhCer(d18:0/18:0)	Hex3Cer(d18:1/24:0)	0.719628	0.162642	0.954702
287	dhCer(d18:0/18:0) | Hex3Cer(d18:1/24:1)	-0.0695017	-0.156116	0.0171123	0.115613	0.298186	dhCer(d18:0/18:0)	Hex3Cer(d18:1/24:1)	0.719628	0.120429	1.04166
288	dhCer(d18:0/18:0) | GM3(d18:1/16:0)	-0.128697	-0.213945	-0.0434479	0.00313658	0.0321209	dhCer(d18:0/18:0)	GM3(d18:1/16:0)	0.719628	0.0009389	0.299339
289	dhCer(d18:0/18:0) | GM3(d18:1/18:0)	-0.0669844	-0.15268	0.0187115	0.12533	0.311199	dhCer(d18:0/18:0)	GM3(d18:1/18:0)	0.719628	0.179057	1.42868
290	dhCer(d18:0/18:0) | GM3(d18:1/20:0)	-0.144341	-0.221504	-0.0671777	0.000257601	0.00619388	dhCer(d18:0/18:0)	GM3(d18:1/20:0)	0.719628	0.000441271	1.71301
291	dhCer(d18:0/18:0) | GM3(d18:1/22:0)	-0.118115	-0.200878	-0.0353525	0.00521494	0.0448372	dhCer(d18:0/18:0)	GM3(d18:1/22:0)	0.719628	0.00315132	0.604287
292	dhCer(d18:0/18:0) | GM3(d18:1/24:0)	-0.0709431	-0.154273	0.0123872	0.0950769	0.268113	dhCer(d18:0/18:0)	GM3(d18:1/24:0)	0.719628	0.0755512	0.794633
293	dhCer(d18:0/18:0) | GM3(d18:1/24:1)	-0.165321	-0.247826	-0.0828164	9.14561e-05	0.00321519	dhCer(d18:0/18:0)	GM3(d18:1/24:1)	0.719628	0.000141876	1.5513
294	dhCer(d18:0/18:0) | GM1(d18:1/16:0)	-0.135692	-0.210695	-0.0606884	0.000406934	0.0082271	dhCer(d18:0/18:0)	GM1(d18:1/16:0)	0.719628	0.000186179	0.457517
295	dhCer(d18:0/18:0) | Sulfatide (d18:1:/16:0(OH))	-0.0323065	-0.11452	0.049907	0.440692	0.650185	dhCer(d18:0/18:0)	Sulfatide (d18:1:/16:0(OH))	0.719628	0.479618	1.08833
296	dhCer(d18:0/18:0) | Sulfatide (d18:1:/16:0)	0.021928	-0.0552782	0.0991343	0.577304	0.759417	dhCer(d18:0/18:0)	Sulfatide (d18:1:/16:0)	0.719628	0.409945	0.710103
297	dhCer(d18:0/18:0) | Sulfatide (d18:1:/24:0(OH))	0.0306177	-0.0461588	0.107394	0.433943	0.645356	dhCer(d18:0/18:0)	Sulfatide (d18:1:/24:0(OH))	0.719628	0.285291	0.657439
298	dhCer(d18:0/18:0) | Sulfatide (d18:1:/24:0)	0.0271667	-0.0511144	0.105448	0.495897	0.69595	dhCer(d18:0/18:0)	Sulfatide (d18:1:/24:0)	0.719628	0.343342	0.692365
299	dhCer(d18:0/18:0) | Sulfatide (d18:1:/24:1(OH))	0.0234471	-0.0552688	0.102163	0.558884	0.744619	dhCer(d18:0/18:0)	Sulfatide (d18:1:/24:1(OH))	0.719628	0.427038	0.764091
300	dhCer(d18:0/18:0) | Sulfatide (d18:1:/24:1)	0.00449428	-0.0798362	0.0888247	0.916703	0.964324	dhCer(d18:0/18:0)	Sulfatide (d18:1:/24:1)	0.719628	0.771108	0.785018
301	dhCer(d18:0/18:0) | SM(34:3)	-0.170609	-0.24577	-0.0954483	9.62418e-06	0.000676569	dhCer(d18:0/18:0)	SM(34:3)	0.719628	8.35657e-07	0.0868289
302	dhCer(d18:0/18:0) | SM(35:2) (b)	-0.13709	-0.2286	-0.0455803	0.00337307	0.0337734	dhCer(d18:0/18:0)	SM(35:2) (b)	0.719628	0.00299558	0.888088
303	dhCer(d18:0/18:0) | SM(37:2)	-0.0724566	-0.153117	0.00820377	0.0782285	0.239724	dhCer(d18:0/18:0)	SM(37:2)	0.719628	0.114091	1.45844
304	dhCer(d18:0/18:0) | SM(41:0)	0.0513138	-0.0345197	0.137147	0.240918	0.457644	dhCer(d18:0/18:0)	SM(41:0)	0.719628	0.179665	0.745754
305	dhCer(d18:0/18:0) | SM(41:1) (a)	0.0391178	-0.0365573	0.114793	0.310536	0.533625	dhCer(d18:0/18:0)	SM(41:1) (a)	0.719628	0.238978	0.769566
306	dhCer(d18:0/18:0) | SM(43:1)	0.0884846	0.0058085	0.171161	0.0359696	0.15129	dhCer(d18:0/18:0)	SM(43:1)	0.719628	0.0154807	0.430383
307	dhCer(d18:0/18:0) | SM(43:2) (b)	-0.0213498	-0.102205	0.0595057	0.604355	0.775732	dhCer(d18:0/18:0)	SM(43:2) (b)	0.719628	0.762736	1.19074
308	dhCer(d18:0/18:0) | SM(43:2) (c)	-0.0272895	-0.11264	0.0580605	0.530398	0.723743	dhCer(d18:0/18:0)	SM(43:2) (c)	0.719628	0.641656	1.20976
309	dhCer(d18:0/18:0) | SM(d16:1/19:0)	-0.0452627	-0.125073	0.034548	0.265915	0.487107	dhCer(d18:0/18:0)	SM(d16:1/19:0)	0.719628	0.351133	1.32047
310	dhCer(d18:0/18:0) | SM(d16:1/23:0)/SM(d17:1/22:0)	0.0397229	-0.0429714	0.122417	0.345977	0.566968	dhCer(d18:0/18:0)	SM(d16:1/23:0)/SM(d17:1/22:0)	0.719628	0.16433	0.474973
311	dhCer(d18:0/18:0) | SM(d16:1/24:1)	-0.00259516	-0.0826559	0.0774656	0.949278	0.983276	dhCer(d18:0/18:0)	SM(d16:1/24:1)	0.719628	0.891373	0.758079
312	dhCer(d18:0/18:0) | SM(d17:1/14:0)	-0.0292209	-0.108653	0.0502114	0.470405	0.673391	dhCer(d18:0/18:0)	SM(d17:1/14:0)	0.719628	0.528763	1.12406
313	dhCer(d18:0/18:0) | SM(d17:1/16:0)	0.00818944	-0.0777576	0.0941365	0.851666	0.933115	dhCer(d18:0/18:0)	SM(d17:1/16:0)	0.719628	0.622608	0.731047
314	dhCer(d18:0/18:0) | SM(d17:1/24:1)	-0.0252743	-0.106809	0.0562606	0.543014	0.733442	dhCer(d18:0/18:0)	SM(d17:1/24:1)	0.719628	0.674263	1.2417
315	dhCer(d18:0/18:0) | SM(d18:0/14:0)	-0.0165218	-0.100799	0.0677551	0.700451	0.840674	dhCer(d18:0/18:0)	SM(d18:0/14:0)	0.719628	0.860834	1.02738
316	dhCer(d18:0/18:0) | SM(d18:0/16:0)	0.0160079	-0.0745209	0.106537	0.728585	0.860166	dhCer(d18:0/18:0)	SM(d18:0/16:0)	0.719628	0.517246	0.709932
317	dhCer(d18:0/18:0) | SM(d18:0/22:0)	0.0669408	-0.0128567	0.146738	0.100009	0.275455	dhCer(d18:0/18:0)	SM(d18:0/22:0)	0.719628	0.0910832	0.91075
318	dhCer(d18:0/18:0) | SM(d18:1/14:0)/SM(d16:1/16:0)	-0.00307681	-0.0855409	0.0793873	0.941629	0.978888	dhCer(d18:0/18:0)	SM(d18:1/14:0)/SM(d16:1/16:0)	0.719628	0.858771	0.764237
319	dhCer(d18:0/18:0) | SM(d18:1/16:0)	-0.0343661	-0.131154	0.062422	0.48599	0.687228	dhCer(d18:0/18:0)	SM(d18:1/16:0)	0.719628	0.588946	1.21185
320	dhCer(d18:0/18:0) | SM(d18:1/17:0)/SM(d17:1/18:0)	-0.0116561	-0.091739	0.0684268	0.775159	0.887418	dhCer(d18:0/18:0)	SM(d18:1/17:0)/SM(d17:1/18:0)	0.719628	0.958847	0.928362
321	dhCer(d18:0/18:0) | SM(d18:1/18:0)/SM(d16:1/20:0)	-0.120158	-0.210632	-0.0296834	0.00931024	0.0641778	dhCer(d18:0/18:0)	SM(d18:1/18:0)/SM(d16:1/20:0)	0.719628	0.0479812	5.15359
322	dhCer(d18:0/18:0) | SM(d18:1/20:0)/SM(d16:1/22:0)	0.0205447	-0.0639309	0.10502	0.633186	0.796302	dhCer(d18:0/18:0)	SM(d18:1/20:0)/SM(d16:1/22:0)	0.719628	0.374448	0.591371
323	dhCer(d18:0/18:0) | SM(d18:1/22:0)/SM(d16:1/24:0)	0.0628632	-0.025464	0.15119	0.162771	0.363653	dhCer(d18:0/18:0)	SM(d18:1/22:0)/SM(d16:1/24:0)	0.719628	0.0466803	0.286784
324	dhCer(d18:0/18:0) | SM(d18:1/23:0)/SM(d17:1/24:0)	0.0589622	-0.0321345	0.150059	0.20425	0.415393	dhCer(d18:0/18:0)	SM(d18:1/23:0)/SM(d17:1/24:0)	0.719628	0.0718286	0.351669
325	dhCer(d18:0/18:0) | SM(d18:1/24:0)	0.105942	0.0206113	0.191273	0.0150285	0.0876095	dhCer(d18:0/18:0)	SM(d18:1/24:0)	0.719628	0.00165195	0.109922
326	dhCer(d18:0/18:0) | SM(d18:1/24:1)	-0.0112795	-0.0980338	0.0754747	0.798606	0.900932	dhCer(d18:0/18:0)	SM(d18:1/24:1)	0.719628	0.976442	0.901105
327	dhCer(d18:0/18:0) | SM(d18:2/14:0)	-0.0954045	-0.182408	-0.00840058	0.0316624	0.138705	dhCer(d18:0/18:0)	SM(d18:2/14:0)	0.719628	0.0160017	0.505383
328	dhCer(d18:0/18:0) | SM(d18:2/16:0)	-0.0658324	-0.153255	0.02159	0.139742	0.334072	dhCer(d18:0/18:0)	SM(d18:2/16:0)	0.719628	0.0977342	0.699389
329	dhCer(d18:0/18:0) | SM(d18:2/17:0)	-0.0843093	-0.164734	-0.0038845	0.0399401	0.161377	dhCer(d18:0/18:0)	SM(d18:2/17:0)	0.719628	0.0474651	1.18841
330	dhCer(d18:0/18:0) | SM(d18:2/18:0)	-0.163909	-0.249259	-0.0785599	0.000176076	0.00492249	dhCer(d18:0/18:0)	SM(d18:2/18:0)	0.719628	0.00100862	5.72833
331	dhCer(d18:0/18:0) | SM(d18:2/18:1)	-0.182698	-0.25658	-0.108816	1.47048e-06	0.000211482	dhCer(d18:0/18:0)	SM(d18:2/18:1)	0.719628	1.4216e-06	0.966761
332	dhCer(d18:0/18:0) | SM(d18:2/20:0)	-0.120865	-0.205664	-0.0360656	0.00527328	0.0449569	dhCer(d18:0/18:0)	SM(d18:2/20:0)	0.719628	0.00438211	0.831002
333	dhCer(d18:0/18:0) | SM(d18:2/22:0)	-0.0381213	-0.123625	0.0473824	0.381715	0.600047	dhCer(d18:0/18:0)	SM(d18:2/22:0)	0.719628	0.386493	1.01252
334	dhCer(d18:0/18:0) | SM(d18:2/23:0)	-0.0176192	-0.106505	0.071267	0.697284	0.838782	dhCer(d18:0/18:0)	SM(d18:2/23:0)	0.719628	0.834871	1.03204
335	dhCer(d18:0/18:0) | SM(d18:2/24:0)	0.00635994	-0.0809439	0.0936638	0.886319	0.950212	dhCer(d18:0/18:0)	SM(d18:2/24:0)	0.719628	0.634316	0.715675
336	dhCer(d18:0/18:0) | SM(d19:1/24:1)	-0.011507	-0.0852609	0.0622469	0.75947	0.877476	dhCer(d18:0/18:0)	SM(d19:1/24:1)	0.719628	0.88225	0.947539
337	dhCer(d18:0/20:0) | dhCer(d18:0/16:0)	-0.0256416	-0.0989926	0.0477095	0.492759	0.693391	dhCer(d18:0/20:0)	dhCer(d18:0/16:0)	0.538193	0.998029	1.0922
338	dhCer(d18:0/20:0) | dhCer(d18:0/18:0)	-0.0178798	-0.0895225	0.0537629	0.624318	0.790533	dhCer(d18:0/20:0)	dhCer(d18:0/18:0)	0.538193	0.719628	0.862049
339	dhCer(d18:0/20:0) | dhCer(d18:0/20:0)	0	0	0			dhCer(d18:0/20:0)	dhCer(d18:0/20:0)	0.538193	0.538193	0
340	dhCer(d18:0/20:0) | dhCer(d18:0/22:0)	0.0846059	0.00732963	0.161882	0.0319275	0.139673	dhCer(d18:0/20:0)	dhCer(d18:0/22:0)	0.538193	0.0304711	0.954385
341	dhCer(d18:0/20:0) | dhCer(d18:0/24:0)	0.122383	0.0471992	0.197567	0.0014543	0.0200716	dhCer(d18:0/20:0)	dhCer(d18:0/24:0)	0.538193	0.000719784	0.494934
342	dhCer(d18:0/20:0) | dhCer(d18:0/24:1)	0.00255819	-0.0688619	0.0739783	0.943959	0.979901	dhCer(d18:0/20:0)	dhCer(d18:0/24:1)	0.538193	0.638533	0.570144
343	dhCer(d18:0/20:0) | Cer(d16:1/16:0)	0.00773686	-0.0635043	0.078978	0.831229	0.921921	dhCer(d18:0/20:0)	Cer(d16:1/16:0)	0.538193	0.518906	0.624264
344	dhCer(d18:0/20:0) | Cer(d16:1/18:0)	-0.0246489	-0.0975679	0.0482702	0.507148	0.704861	dhCer(d18:0/20:0)	Cer(d16:1/18:0)	0.538193	0.758594	1.06122
345	dhCer(d18:0/20:0) | Cer(d16:1/22:0)	0.0212199	-0.0495993	0.092039	0.556557	0.743742	dhCer(d18:0/20:0)	Cer(d16:1/22:0)	0.538193	0.307944	0.553301
346	dhCer(d18:0/20:0) | Cer(d16:1/24:0)	0.0520091	-0.0184686	0.122487	0.147839	0.345105	dhCer(d18:0/20:0)	Cer(d16:1/24:0)	0.538193	0.0428229	0.289659
347	dhCer(d18:0/20:0) | Cer(d16:1/24:1)	-0.0423577	-0.113105	0.0283891	0.240217	0.457239	dhCer(d18:0/20:0)	Cer(d16:1/24:1)	0.538193	0.371803	1.54778
348	dhCer(d18:0/20:0) | Cer(d17:1/16:0)	-0.0201185	-0.0926216	0.0523846	0.586092	0.764305	dhCer(d18:0/20:0)	Cer(d17:1/16:0)	0.538193	0.88893	0.918274
349	dhCer(d18:0/20:0) | Cer(d17:1/18:0)	-0.0291926	-0.0993425	0.0409574	0.414214	0.6291	dhCer(d18:0/20:0)	Cer(d17:1/18:0)	0.538193	0.737842	1.29931
350	dhCer(d18:0/20:0) | Cer(d17:1/20:0)	-0.00552508	-0.0757888	0.0647386	0.87736	0.945976	dhCer(d18:0/20:0)	Cer(d17:1/20:0)	0.538193	0.823432	0.613423
351	dhCer(d18:0/20:0) | Cer(d17:1/22:0)	0.0215357	-0.0498711	0.0929426	0.553983	0.742084	dhCer(d18:0/20:0)	Cer(d17:1/22:0)	0.538193	0.270685	0.488616
352	dhCer(d18:0/20:0) | Cer(d17:1/24:0)	0.045315	-0.0257089	0.116339	0.210766	0.423271	dhCer(d18:0/20:0)	Cer(d17:1/24:0)	0.538193	0.0545775	0.258948
353	dhCer(d18:0/20:0) | Cer(d17:1/24:1)	-0.0376623	-0.108379	0.0330546	0.296116	0.51892	dhCer(d18:0/20:0)	Cer(d17:1/24:1)	0.538193	0.439593	1.48453
354	dhCer(d18:0/20:0) | Cer(d18:1/14:0)	-0.0533025	-0.126714	0.020109	0.15446	0.354654	dhCer(d18:0/20:0)	Cer(d18:1/14:0)	0.538193	0.203617	1.31825
355	dhCer(d18:0/20:0) | Cer(d18:1/16:0)	-0.0617094	-0.137562	0.0141429	0.110664	0.290939	dhCer(d18:0/20:0)	Cer(d18:1/16:0)	0.538193	0.145721	1.31679
356	dhCer(d18:0/20:0) | Cer(d18:1/18:0)	-0.0904662	-0.162941	-0.0179918	0.0144945	0.0856805	dhCer(d18:0/20:0)	Cer(d18:1/18:0)	0.538193	0.0659925	4.55295
357	dhCer(d18:0/20:0) | Cer(d18:1/20:0)	-0.0836441	-0.156558	-0.01073	0.0246096	0.119695	dhCer(d18:0/20:0)	Cer(d18:1/20:0)	0.538193	0.0816632	3.31834
358	dhCer(d18:0/20:0) | Cer(d18:1/22:0)	-0.00547833	-0.0793623	0.0684056	0.884305	0.949244	dhCer(d18:0/20:0)	Cer(d18:1/22:0)	0.538193	0.705712	0.608605
359	dhCer(d18:0/20:0) | Cer(d18:1/24:0)	0.0465907	-0.0265656	0.119747	0.211596	0.42439	dhCer(d18:0/20:0)	Cer(d18:1/24:0)	0.538193	0.0276721	0.130778
360	dhCer(d18:0/20:0) | Cer(d18:1/24:1)	-0.0678911	-0.139847	0.00406458	0.0643839	0.214432	dhCer(d18:0/20:0)	Cer(d18:1/24:1)	0.538193	0.126437	1.9638
361	dhCer(d18:0/20:0) | Cer(d18:1/26:0)	0.0450424	-0.0285553	0.11864	0.229953	0.445497	dhCer(d18:0/20:0)	Cer(d18:1/26:0)	0.538193	0.0310798	0.135158
362	dhCer(d18:0/20:0) | Cer(d18:2/14:0)	-0.0208381	-0.0945761	0.0529	0.579212	0.76044	dhCer(d18:0/20:0)	Cer(d18:2/14:0)	0.538193	0.785668	0.929181
363	dhCer(d18:0/20:0) | Cer(d18:2/16:0)	-0.058035	-0.132466	0.0163959	0.126267	0.312803	dhCer(d18:0/20:0)	Cer(d18:2/16:0)	0.538193	0.149265	1.18213
364	dhCer(d18:0/20:0) | Cer(d18:2/17:0)	-0.0484404	-0.118244	0.0213629	0.173502	0.377896	dhCer(d18:0/20:0)	Cer(d18:2/17:0)	0.538193	0.24035	1.38529
365	dhCer(d18:0/20:0) | Cer(d18:2/18:0)	-0.064343	-0.136523	0.00783741	0.0805313	0.243015	dhCer(d18:0/20:0)	Cer(d18:2/18:0)	0.538193	0.161385	2.004
366	dhCer(d18:0/20:0) | Cer(d18:2/20:0)	-0.0473178	-0.119049	0.0244134	0.19572	0.405805	dhCer(d18:0/20:0)	Cer(d18:2/20:0)	0.538193	0.310362	1.58574
367	dhCer(d18:0/20:0) | Cer(d18:2/22:0)	-0.00100128	-0.0725137	0.0705111	0.978079	0.999642	dhCer(d18:0/20:0)	Cer(d18:2/22:0)	0.538193	0.708571	0.550255
368	dhCer(d18:0/20:0) | Cer(d18:2/24:0)	0.0251158	-0.0461716	0.0964033	0.48937	0.690311	dhCer(d18:0/20:0)	Cer(d18:2/24:0)	0.538193	0.190122	0.388504
369	dhCer(d18:0/20:0) | Cer(d18:2/24:1)	-0.0587036	-0.129993	0.0125853	0.106393	0.285156	dhCer(d18:0/20:0)	Cer(d18:2/24:1)	0.538193	0.119286	1.12119
370	dhCer(d18:0/20:0) | Cer(d18:2/26:0)	0.0289049	-0.0445182	0.102328	0.439859	0.649347	dhCer(d18:0/20:0)	Cer(d18:2/26:0)	0.538193	0.160961	0.365938
371	dhCer(d18:0/20:0) | Cer(d19:1/16:0)	-0.0554983	-0.125872	0.0148759	0.122004	0.306915	dhCer(d18:0/20:0)	Cer(d19:1/16:0)	0.538193	0.210609	1.72624
372	dhCer(d18:0/20:0) | Cer(d19:1/18:0)	-0.0750239	-0.144326	-0.00572216	0.0338944	0.145265	dhCer(d18:0/20:0)	Cer(d19:1/18:0)	0.538193	0.0916905	2.70518
373	dhCer(d18:0/20:0) | Cer(d19:1/20:0)	-0.0524992	-0.121666	0.016668	0.136629	0.329116	dhCer(d18:0/20:0)	Cer(d19:1/20:0)	0.538193	0.278317	2.03703
374	dhCer(d18:0/20:0) | Cer(d19:1/22:0)	-0.00759632	-0.0781218	0.0629292	0.832593	0.922624	dhCer(d18:0/20:0)	Cer(d19:1/22:0)	0.538193	0.918476	0.646406
375	dhCer(d18:0/20:0) | Cer(d19:1/24:0)	0.0268081	-0.0441864	0.0978025	0.458744	0.662694	dhCer(d18:0/20:0)	Cer(d19:1/24:0)	0.538193	0.281757	0.614192
376	dhCer(d18:0/20:0) | Cer(d19:1/24:1)	-0.0532165	-0.12288	0.0164472	0.134125	0.325313	dhCer(d18:0/20:0)	Cer(d19:1/24:1)	0.538193	0.260658	1.94339
377	dhCer(d18:0/20:0) | Cer(d19:1/26:0)	0.0245398	-0.0465778	0.0956574	0.498359	0.698475	dhCer(d18:0/20:0)	Cer(d19:1/26:0)	0.538193	0.275865	0.553547
378	dhCer(d18:0/20:0) | Cer(d20:1/22:0)	0.0540302	-0.0183462	0.126407	0.143199	0.339006	dhCer(d18:0/20:0)	Cer(d20:1/22:0)	0.538193	0.0759156	0.53014
379	dhCer(d18:0/20:0) | Cer(d20:1/24:0)	0.106067	0.0353747	0.17676	0.00332463	0.0333412	dhCer(d18:0/20:0)	Cer(d20:1/24:0)	0.538193	0.000959028	0.288461
380	dhCer(d18:0/20:0) | Cer(d20:1/24:1)	-0.00427177	-0.0750379	0.0664943	0.905699	0.9592	dhCer(d18:0/20:0)	Cer(d20:1/24:1)	0.538193	0.791758	0.594229
381	dhCer(d18:0/20:0) | Cer(d20:1/26:0)	-0.000357696	-0.0732731	0.0725577	0.992319	1	dhCer(d18:0/20:0)	Cer(d20:1/26:0)	0.538193	0.569103	0.542359
382	dhCer(d18:0/20:0) | HexCer(d18:1/16:0)	-0.0164322	-0.0941663	0.061302	0.678269	0.825215	dhCer(d18:0/20:0)	HexCer(d18:1/16:0)	0.538193	0.973924	0.79348
383	dhCer(d18:0/20:0) | HexCer(d18:1/18:0)	-0.0671015	-0.143632	0.0094293	0.0856161	0.251639	dhCer(d18:0/20:0)	HexCer(d18:1/18:0)	0.538193	0.147164	1.71888
384	dhCer(d18:0/20:0) | HexCer(d18:1/20:0)	-0.0263272	-0.103506	0.0508516	0.503276	0.701791	dhCer(d18:0/20:0)	HexCer(d18:1/20:0)	0.538193	0.780217	1.06938
385	dhCer(d18:0/20:0) | HexCer(d18:1/22:0)	0.00991519	-0.0658869	0.0857173	0.797413	0.899952	dhCer(d18:0/20:0)	HexCer(d18:1/22:0)	0.538193	0.436381	0.547245
386	dhCer(d18:0/20:0) | HexCer(d18:1/24:0)	0.0168555	-0.0604825	0.0941935	0.668875	0.818485	dhCer(d18:0/20:0)	HexCer(d18:1/24:0)	0.538193	0.30456	0.455331
387	dhCer(d18:0/20:0) | HexCer(d18:1/24:1)	-0.0482461	-0.124106	0.0276139	0.212224	0.424986	dhCer(d18:0/20:0)	HexCer(d18:1/24:1)	0.538193	0.331015	1.55974
388	dhCer(d18:0/20:0) | Hex2Cer(d18:1/16:0)	-0.0640513	-0.139757	0.0116544	0.0971464	0.271103	dhCer(d18:0/20:0)	Hex2Cer(d18:1/16:0)	0.538193	0.102196	1.05198
389	dhCer(d18:0/20:0) | Hex2Cer(d18:1/18:0)	0.0249818	-0.0557904	0.105754	0.543918	0.733784	dhCer(d18:0/20:0)	Hex2Cer(d18:1/18:0)	0.538193	0.22987	0.422619
390	dhCer(d18:0/20:0) | Hex2Cer(d18:1/20:0)	-0.0436828	-0.119052	0.0316862	0.255564	0.473421	dhCer(d18:0/20:0)	Hex2Cer(d18:1/20:0)	0.538193	0.362308	1.41768
391	dhCer(d18:0/20:0) | Hex2Cer(d18:1/22:0)	-0.00654335	-0.0837106	0.0706239	0.867837	0.939871	dhCer(d18:0/20:0)	Hex2Cer(d18:1/22:0)	0.538193	0.764809	0.620155
392	dhCer(d18:0/20:0) | Hex2Cer(d18:1/24:0)	0.018215	-0.0604776	0.0969076	0.649664	0.805146	dhCer(d18:0/20:0)	Hex2Cer(d18:1/24:0)	0.538193	0.228359	0.351504
393	dhCer(d18:0/20:0) | Hex2Cer(d18:1/24:1)	-0.0403017	-0.118485	0.0378813	0.311883	0.535213	dhCer(d18:0/20:0)	Hex2Cer(d18:1/24:1)	0.538193	0.435463	1.39624
394	dhCer(d18:0/20:0) | Hex3Cer(d18:1/16:0)	-0.0967498	-0.176401	-0.0170986	0.0173478	0.0961692	dhCer(d18:0/20:0)	Hex3Cer(d18:1/16:0)	0.538193	0.00453777	0.261575
395	dhCer(d18:0/20:0) | Hex3Cer(d18:1/18:0)	-0.0889449	-0.168922	-0.00896771	0.0293267	0.132273	dhCer(d18:0/20:0)	Hex3Cer(d18:1/18:0)	0.538193	0.0315604	1.07617
396	dhCer(d18:0/20:0) | Hex3Cer(d18:1/20:0)	-0.0746246	-0.153212	0.00396305	0.0626931	0.211811	dhCer(d18:0/20:0)	Hex3Cer(d18:1/20:0)	0.538193	0.0830832	1.32524
397	dhCer(d18:0/20:0) | Hex3Cer(d18:1/22:0)	-0.0919458	-0.169496	-0.0143957	0.0202016	0.105693	dhCer(d18:0/20:0)	Hex3Cer(d18:1/22:0)	0.538193	0.0141978	0.702802
398	dhCer(d18:0/20:0) | Hex3Cer(d18:1/24:0)	-0.0592147	-0.139775	0.0213458	0.149445	0.347488	dhCer(d18:0/20:0)	Hex3Cer(d18:1/24:0)	0.538193	0.162642	1.08831
399	dhCer(d18:0/20:0) | Hex3Cer(d18:1/24:1)	-0.068397	-0.150888	0.0140942	0.104004	0.281634	dhCer(d18:0/20:0)	Hex3Cer(d18:1/24:1)	0.538193	0.120429	1.15793
400	dhCer(d18:0/20:0) | GM3(d18:1/16:0)	-0.103122	-0.181443	-0.0248009	0.00993254	0.0669362	dhCer(d18:0/20:0)	GM3(d18:1/16:0)	0.538193	0.0009389	0.0945277
401	dhCer(d18:0/20:0) | GM3(d18:1/18:0)	-0.0627406	-0.142284	0.016803	0.121938	0.306915	dhCer(d18:0/20:0)	GM3(d18:1/18:0)	0.538193	0.179057	1.46843
402	dhCer(d18:0/20:0) | GM3(d18:1/20:0)	-0.137972	-0.212929	-0.0630152	0.000322332	0.00698534	dhCer(d18:0/20:0)	GM3(d18:1/20:0)	0.538193	0.000441271	1.36899
403	dhCer(d18:0/20:0) | GM3(d18:1/22:0)	-0.103491	-0.179945	-0.0270371	0.00804334	0.058697	dhCer(d18:0/20:0)	GM3(d18:1/22:0)	0.538193	0.00315132	0.391793
404	dhCer(d18:0/20:0) | GM3(d18:1/24:0)	-0.0685333	-0.147137	0.0100708	0.0873805	0.25483	dhCer(d18:0/20:0)	GM3(d18:1/24:0)	0.538193	0.0755512	0.864623
405	dhCer(d18:0/20:0) | GM3(d18:1/24:1)	-0.151683	-0.230669	-0.0726962	0.000176192	0.00492249	dhCer(d18:0/20:0)	GM3(d18:1/24:1)	0.538193	0.000141876	0.805235
406	dhCer(d18:0/20:0) | GM1(d18:1/16:0)	-0.121373	-0.194753	-0.0479929	0.00121799	0.0175768	dhCer(d18:0/20:0)	GM1(d18:1/16:0)	0.538193	0.000186179	0.152858
407	dhCer(d18:0/20:0) | Sulfatide (d18:1:/16:0(OH))	-0.037344	-0.115387	0.0406995	0.347844	0.568135	dhCer(d18:0/20:0)	Sulfatide (d18:1:/16:0(OH))	0.538193	0.479618	1.37883
408	dhCer(d18:0/20:0) | Sulfatide (d18:1:/16:0)	0.0117624	-0.0634911	0.0870158	0.759045	0.877464	dhCer(d18:0/20:0)	Sulfatide (d18:1:/16:0)	0.538193	0.409945	0.54008
409	dhCer(d18:0/20:0) | Sulfatide (d18:1:/24:0(OH))	0.0207756	-0.0536977	0.0952489	0.584093	0.763114	dhCer(d18:0/20:0)	Sulfatide (d18:1:/24:0(OH))	0.538193	0.285291	0.488434
410	dhCer(d18:0/20:0) | Sulfatide (d18:1:/24:0)	0.0162361	-0.0593621	0.0918343	0.673422	0.821941	dhCer(d18:0/20:0)	Sulfatide (d18:1:/24:0)	0.538193	0.343342	0.509847
411	dhCer(d18:0/20:0) | Sulfatide (d18:1:/24:1(OH))	0.0137555	-0.0630625	0.0905734	0.725287	0.858132	dhCer(d18:0/20:0)	Sulfatide (d18:1:/24:1(OH))	0.538193	0.427038	0.588785
412	dhCer(d18:0/20:0) | Sulfatide (d18:1:/24:1)	-0.0050424	-0.0858472	0.0757625	0.902532	0.958084	dhCer(d18:0/20:0)	Sulfatide (d18:1:/24:1)	0.538193	0.771108	0.596315
413	dhCer(d18:0/20:0) | SM(34:3)	-0.146174	-0.218165	-0.074182	7.37984e-05	0.00273097	dhCer(d18:0/20:0)	SM(34:3)	0.538193	8.35657e-07	0.0113235
414	dhCer(d18:0/20:0) | SM(35:2) (b)	-0.112162	-0.193391	-0.0309331	0.0068677	0.0531281	dhCer(d18:0/20:0)	SM(35:2) (b)	0.538193	0.00299558	0.436184
415	dhCer(d18:0/20:0) | SM(37:2)	-0.0697694	-0.145972	0.00643345	0.0726748	0.229027	dhCer(d18:0/20:0)	SM(37:2)	0.538193	0.114091	1.56989
416	dhCer(d18:0/20:0) | SM(41:0)	0.0303913	-0.0478652	0.108648	0.446062	0.653474	dhCer(d18:0/20:0)	SM(41:0)	0.538193	0.179665	0.402781
417	dhCer(d18:0/20:0) | SM(41:1) (a)	0.0273882	-0.0451842	0.0999606	0.459002	0.662764	dhCer(d18:0/20:0)	SM(41:1) (a)	0.538193	0.238978	0.520648
418	dhCer(d18:0/20:0) | SM(43:1)	0.0630715	-0.0140334	0.140176	0.10873	0.288489	dhCer(d18:0/20:0)	SM(43:1)	0.538193	0.0154807	0.142377
419	dhCer(d18:0/20:0) | SM(43:2) (b)	-0.0293765	-0.106218	0.0474648	0.453182	0.658627	dhCer(d18:0/20:0)	SM(43:2) (b)	0.538193	0.762736	1.18759
420	dhCer(d18:0/20:0) | SM(43:2) (c)	-0.0344715	-0.114675	0.0457319	0.399072	0.617288	dhCer(d18:0/20:0)	SM(43:2) (c)	0.538193	0.641656	1.34861
421	dhCer(d18:0/20:0) | SM(d16:1/19:0)	-0.0490726	-0.125162	0.0270172	0.205874	0.417627	dhCer(d18:0/20:0)	SM(d16:1/19:0)	0.538193	0.351133	1.70557
422	dhCer(d18:0/20:0) | SM(d16:1/23:0)/SM(d17:1/22:0)	0.0203017	-0.0555165	0.09612	0.599274	0.772317	dhCer(d18:0/20:0)	SM(d16:1/23:0)/SM(d17:1/22:0)	0.538193	0.16433	0.274215
423	dhCer(d18:0/20:0) | SM(d16:1/24:1)	-0.012813	-0.0894825	0.0638566	0.742943	0.869733	dhCer(d18:0/20:0)	SM(d16:1/24:1)	0.538193	0.891373	0.724407
424	dhCer(d18:0/20:0) | SM(d17:1/14:0)	-0.0338658	-0.109276	0.041544	0.37826	0.596098	dhCer(d18:0/20:0)	SM(d17:1/14:0)	0.538193	0.528763	1.39788
425	dhCer(d18:0/20:0) | SM(d17:1/16:0)	-0.00585378	-0.0840418	0.0723342	0.88319	0.948961	dhCer(d18:0/20:0)	SM(d17:1/16:0)	0.538193	0.622608	0.609374
426	dhCer(d18:0/20:0) | SM(d17:1/24:1)	-0.0325525	-0.109906	0.0448009	0.408983	0.625647	dhCer(d18:0/20:0)	SM(d17:1/24:1)	0.538193	0.674263	1.31593
427	dhCer(d18:0/20:0) | SM(d18:0/14:0)	-0.0267681	-0.105515	0.0519786	0.504769	0.70287	dhCer(d18:0/20:0)	SM(d18:0/14:0)	0.538193	0.860834	1.06622
428	dhCer(d18:0/20:0) | SM(d18:0/16:0)	-0.002199	-0.0850096	0.0806116	0.958438	0.988429	dhCer(d18:0/20:0)	SM(d18:0/16:0)	0.538193	0.517246	0.539676
429	dhCer(d18:0/20:0) | SM(d18:0/22:0)	0.053489	-0.0218158	0.128794	0.163604	0.364237	dhCer(d18:0/20:0)	SM(d18:0/22:0)	0.538193	0.0910832	0.556729
430	dhCer(d18:0/20:0) | SM(d18:1/14:0)/SM(d16:1/16:0)	-0.0137183	-0.0897608	0.0623242	0.72332	0.857148	dhCer(d18:0/20:0)	SM(d18:1/14:0)/SM(d16:1/16:0)	0.538193	0.858771	0.744059
431	dhCer(d18:0/20:0) | SM(d18:1/16:0)	-0.0371193	-0.120072	0.0458331	0.379974	0.598203	dhCer(d18:0/20:0)	SM(d18:1/16:0)	0.538193	0.588946	1.41639
432	dhCer(d18:0/20:0) | SM(d18:1/17:0)/SM(d17:1/18:0)	-0.0211164	-0.0970266	0.0547938	0.585159	0.764034	dhCer(d18:0/20:0)	SM(d18:1/17:0)/SM(d17:1/18:0)	0.538193	0.958847	0.919737
433	dhCer(d18:0/20:0) | SM(d18:1/18:0)/SM(d16:1/20:0)	-0.104044	-0.184198	-0.0238907	0.0110248	0.0722951	dhCer(d18:0/20:0)	SM(d18:1/18:0)/SM(d16:1/20:0)	0.538193	0.0479812	4.35212
434	dhCer(d18:0/20:0) | SM(d18:1/20:0)/SM(d16:1/22:0)	0.00274142	-0.0742436	0.0797264	0.944286	0.980063	dhCer(d18:0/20:0)	SM(d18:1/20:0)/SM(d16:1/22:0)	0.538193	0.374448	0.396541
435	dhCer(d18:0/20:0) | SM(d18:1/22:0)/SM(d16:1/24:0)	0.0355668	-0.0429658	0.114099	0.374238	0.591601	dhCer(d18:0/20:0)	SM(d18:1/22:0)/SM(d16:1/24:0)	0.538193	0.0466803	0.124734
436	dhCer(d18:0/20:0) | SM(d18:1/23:0)/SM(d17:1/24:0)	0.0284591	-0.0505578	0.107476	0.479751	0.681911	dhCer(d18:0/20:0)	SM(d18:1/23:0)/SM(d17:1/24:0)	0.538193	0.0718286	0.14972
437	dhCer(d18:0/20:0) | SM(d18:1/24:0)	0.075481	-0.00278062	0.153743	0.0586916	0.203954	dhCer(d18:0/20:0)	SM(d18:1/24:0)	0.538193	0.00165195	0.0281463
438	dhCer(d18:0/20:0) | SM(d18:1/24:1)	-0.0214501	-0.102123	0.0592227	0.601838	0.773756	dhCer(d18:0/20:0)	SM(d18:1/24:1)	0.538193	0.976442	0.894249
439	dhCer(d18:0/20:0) | SM(d18:2/14:0)	-0.0838206	-0.163456	-0.00418561	0.0391418	0.159748	dhCer(d18:0/20:0)	SM(d18:2/14:0)	0.538193	0.0160017	0.408813
440	dhCer(d18:0/20:0) | SM(d18:2/16:0)	-0.05595	-0.133226	0.021326	0.155625	0.356101	dhCer(d18:0/20:0)	SM(d18:2/16:0)	0.538193	0.0977342	0.628009
441	dhCer(d18:0/20:0) | SM(d18:2/17:0)	-0.0743968	-0.149034	0.000240035	0.0507394	0.18675	dhCer(d18:0/20:0)	SM(d18:2/17:0)	0.538193	0.0474651	0.935467
442	dhCer(d18:0/20:0) | SM(d18:2/18:0)	-0.131999	-0.209237	-0.0547609	0.000833824	0.0135293	dhCer(d18:0/20:0)	SM(d18:2/18:0)	0.538193	0.00100862	1.20963
443	dhCer(d18:0/20:0) | SM(d18:2/18:1)	-0.164691	-0.236111	-0.0932718	6.96361e-06	0.000537387	dhCer(d18:0/20:0)	SM(d18:2/18:1)	0.538193	1.4216e-06	0.204147
444	dhCer(d18:0/20:0) | SM(d18:2/20:0)	-0.10707	-0.185285	-0.0288551	0.0073617	0.0555842	dhCer(d18:0/20:0)	SM(d18:2/20:0)	0.538193	0.00438211	0.595258
445	dhCer(d18:0/20:0) | SM(d18:2/22:0)	-0.0395067	-0.117013	0.0379997	0.317315	0.540286	dhCer(d18:0/20:0)	SM(d18:2/22:0)	0.538193	0.386493	1.21801
446	dhCer(d18:0/20:0) | SM(d18:2/23:0)	-0.0240409	-0.103565	0.0554831	0.55304	0.741763	dhCer(d18:0/20:0)	SM(d18:2/23:0)	0.538193	0.834871	0.973154
447	dhCer(d18:0/20:0) | SM(d18:2/24:0)	-0.00610539	-0.0849665	0.0727557	0.879239	0.946894	dhCer(d18:0/20:0)	SM(d18:2/24:0)	0.538193	0.634316	0.612112
448	dhCer(d18:0/20:0) | SM(d19:1/24:1)	-0.0196509	-0.0930256	0.0537239	0.59921	0.772317	dhCer(d18:0/20:0)	SM(d19:1/24:1)	0.538193	0.88225	0.898171
449	dhCer(d18:0/22:0) | dhCer(d18:0/16:0)	-0.100539	-0.184022	-0.0170567	0.018322	0.0990532	dhCer(d18:0/22:0)	dhCer(d18:0/16:0)	0.0304711	0.998029	1.66309
450	dhCer(d18:0/22:0) | dhCer(d18:0/18:0)	-0.0891367	-0.16956	-0.00871367	0.0298796	0.134082	dhCer(d18:0/22:0)	dhCer(d18:0/18:0)	0.0304711	0.719628	1.0198
451	dhCer(d18:0/22:0) | dhCer(d18:0/20:0)	-0.0846059	-0.161882	-0.00732963	0.0319275	0.139673	dhCer(d18:0/22:0)	dhCer(d18:0/20:0)	0.0304711	0.538193	0.954385
452	dhCer(d18:0/22:0) | dhCer(d18:0/22:0)	0	0	0			dhCer(d18:0/22:0)	dhCer(d18:0/22:0)	0.0304711	0.0304711	0
453	dhCer(d18:0/22:0) | dhCer(d18:0/24:0)	0.0707222	-0.00176634	0.143211	0.0558347	0.197842	dhCer(d18:0/22:0)	dhCer(d18:0/24:0)	0.0304711	0.000719784	0.0128913
454	dhCer(d18:0/22:0) | dhCer(d18:0/24:1)	-0.059631	-0.130898	0.0116359	0.100883	0.277186	dhCer(d18:0/22:0)	dhCer(d18:0/24:1)	0.0304711	0.638533	0.302045
455	dhCer(d18:0/22:0) | Cer(d16:1/16:0)	-0.0404369	-0.112618	0.0317445	0.271782	0.493498	dhCer(d18:0/22:0)	Cer(d16:1/16:0)	0.0304711	0.518906	0.112116
456	dhCer(d18:0/22:0) | Cer(d16:1/18:0)	-0.0590509	-0.130628	0.0125263	0.105743	0.283927	dhCer(d18:0/22:0)	Cer(d16:1/18:0)	0.0304711	0.758594	0.288163
457	dhCer(d18:0/22:0) | Cer(d16:1/22:0)	-0.0242593	-0.0945542	0.0460355	0.498299	0.698475	dhCer(d18:0/22:0)	Cer(d16:1/22:0)	0.0304711	0.307944	0.0611503
458	dhCer(d18:0/22:0) | Cer(d16:1/24:0)	0.00985929	-0.0606316	0.0803502	0.783716	0.892273	dhCer(d18:0/22:0)	Cer(d16:1/24:0)	0.0304711	0.0428229	0.0388803
459	dhCer(d18:0/22:0) | Cer(d16:1/24:1)	-0.0757545	-0.146649	-0.00485957	0.0362662	0.151859	dhCer(d18:0/22:0)	Cer(d16:1/24:1)	0.0304711	0.371803	0.840206
460	dhCer(d18:0/22:0) | Cer(d17:1/16:0)	-0.0696065	-0.14307	0.0038567	0.0632666	0.212627	dhCer(d18:0/22:0)	Cer(d17:1/16:0)	0.0304711	0.88893	0.481631
461	dhCer(d18:0/22:0) | Cer(d17:1/18:0)	-0.0775365	-0.152116	-0.00295719	0.0416032	0.16536	dhCer(d18:0/22:0)	Cer(d17:1/18:0)	0.0304711	0.737842	0.732422
462	dhCer(d18:0/22:0) | Cer(d17:1/20:0)	-0.0484554	-0.119426	0.0225153	0.180541	0.387735	dhCer(d18:0/22:0)	Cer(d17:1/20:0)	0.0304711	0.823432	0.168777
463	dhCer(d18:0/22:0) | Cer(d17:1/22:0)	-0.0285531	-0.0984661	0.0413598	0.422941	0.635793	dhCer(d18:0/22:0)	Cer(d17:1/22:0)	0.0304711	0.270685	0.0720458
464	dhCer(d18:0/22:0) | Cer(d17:1/24:0)	-0.00229976	-0.0727706	0.0681711	0.948935	0.983114	dhCer(d18:0/22:0)	Cer(d17:1/24:0)	0.0304711	0.0545775	0.0321109
465	dhCer(d18:0/22:0) | Cer(d17:1/24:1)	-0.0739891	-0.145479	-0.0024988	0.0425312	0.16753	dhCer(d18:0/22:0)	Cer(d17:1/24:1)	0.0304711	0.439593	0.716442
466	dhCer(d18:0/22:0) | Cer(d18:1/14:0)	-0.0940874	-0.167244	-0.0209305	0.0117823	0.0756007	dhCer(d18:0/22:0)	Cer(d18:1/14:0)	0.0304711	0.203617	2.58618
467	dhCer(d18:0/22:0) | Cer(d18:1/16:0)	-0.108603	-0.182393	-0.0348133	0.00397246	0.0373517	dhCer(d18:0/22:0)	Cer(d18:1/16:0)	0.0304711	0.145721	7.67059
468	dhCer(d18:0/22:0) | Cer(d18:1/18:0)	-0.109042	-0.180542	-0.0375415	0.00284539	0.0305698	dhCer(d18:0/22:0)	Cer(d18:1/18:0)	0.0304711	0.0659925	10.7089
469	dhCer(d18:0/22:0) | Cer(d18:1/20:0)	-0.114978	-0.187473	-0.0424828	0.00191905	0.0237528	dhCer(d18:0/22:0)	Cer(d18:1/20:0)	0.0304711	0.0816632	15.8782
470	dhCer(d18:0/22:0) | Cer(d18:1/22:0)	-0.0712906	-0.141927	-0.000654301	0.0479206	0.179965	dhCer(d18:0/22:0)	Cer(d18:1/22:0)	0.0304711	0.705712	0.635866
471	dhCer(d18:0/22:0) | Cer(d18:1/24:0)	-0.0159918	-0.0875343	0.0555507	0.660919	0.813043	dhCer(d18:0/22:0)	Cer(d18:1/24:0)	0.0304711	0.0276721	0.0418692
472	dhCer(d18:0/22:0) | Cer(d18:1/24:1)	-0.096948	-0.169464	-0.0244315	0.00885392	0.0621149	dhCer(d18:0/22:0)	Cer(d18:1/24:1)	0.0304711	0.126437	3.44154
473	dhCer(d18:0/22:0) | Cer(d18:1/26:0)	-0.0195551	-0.093325	0.0542149	0.602942	0.774547	dhCer(d18:0/22:0)	Cer(d18:1/26:0)	0.0304711	0.0310798	0.0505374
474	dhCer(d18:0/22:0) | Cer(d18:2/14:0)	-0.0602424	-0.133216	0.0127314	0.105515	0.283878	dhCer(d18:0/22:0)	Cer(d18:2/14:0)	0.0304711	0.785668	0.288783
475	dhCer(d18:0/22:0) | Cer(d18:2/16:0)	-0.101662	-0.176417	-0.0269071	0.00775584	0.0572684	dhCer(d18:0/22:0)	Cer(d18:2/16:0)	0.0304711	0.149265	3.92879
476	dhCer(d18:0/22:0) | Cer(d18:2/17:0)	-0.0826398	-0.155858	-0.00942185	0.0270084	0.125622	dhCer(d18:0/22:0)	Cer(d18:2/17:0)	0.0304711	0.24035	1.12821
477	dhCer(d18:0/22:0) | Cer(d18:2/18:0)	-0.0885014	-0.160026	-0.0169766	0.0153714	0.0890343	dhCer(d18:0/22:0)	Cer(d18:2/18:0)	0.0304711	0.161385	1.98233
478	dhCer(d18:0/22:0) | Cer(d18:2/20:0)	-0.0846019	-0.156635	-0.0125692	0.0214007	0.110234	dhCer(d18:0/22:0)	Cer(d18:2/20:0)	0.0304711	0.310362	1.42384
479	dhCer(d18:0/22:0) | Cer(d18:2/22:0)	-0.0466111	-0.116702	0.0234797	0.19212	0.40163	dhCer(d18:0/22:0)	Cer(d18:2/22:0)	0.0304711	0.708571	0.158605
480	dhCer(d18:0/22:0) | Cer(d18:2/24:0)	-0.0199704	-0.0905281	0.0505874	0.578622	0.760045	dhCer(d18:0/22:0)	Cer(d18:2/24:0)	0.0304711	0.190122	0.0526616
481	dhCer(d18:0/22:0) | Cer(d18:2/24:1)	-0.0871802	-0.158329	-0.0160313	0.0163934	0.0930799	dhCer(d18:0/22:0)	Cer(d18:2/24:1)	0.0304711	0.119286	1.85874
482	dhCer(d18:0/22:0) | Cer(d18:2/26:0)	-0.0178426	-0.0909943	0.0553091	0.632194	0.795728	dhCer(d18:0/22:0)	Cer(d18:2/26:0)	0.0304711	0.160961	0.048199
483	dhCer(d18:0/22:0) | Cer(d19:1/16:0)	-0.0854077	-0.156999	-0.0138162	0.0194425	0.103171	dhCer(d18:0/22:0)	Cer(d19:1/16:0)	0.0304711	0.210609	1.56725
484	dhCer(d18:0/22:0) | Cer(d19:1/18:0)	-0.0971585	-0.168258	-0.0260593	0.00746524	0.0560032	dhCer(d18:0/22:0)	Cer(d19:1/18:0)	0.0304711	0.0916905	4.08173
485	dhCer(d18:0/22:0) | Cer(d19:1/20:0)	-0.0834737	-0.154326	-0.0126217	0.0210013	0.108797	dhCer(d18:0/22:0)	Cer(d19:1/20:0)	0.0304711	0.278317	1.45092
486	dhCer(d18:0/22:0) | Cer(d19:1/22:0)	-0.0501167	-0.120143	0.0199096	0.160439	0.361358	dhCer(d18:0/22:0)	Cer(d19:1/22:0)	0.0304711	0.918476	0.189924
487	dhCer(d18:0/22:0) | Cer(d19:1/24:0)	-0.0186087	-0.0902631	0.0530457	0.61032	0.780539	dhCer(d18:0/22:0)	Cer(d19:1/24:0)	0.0304711	0.281757	0.0499264
488	dhCer(d18:0/22:0) | Cer(d19:1/24:1)	-0.0804719	-0.152279	-0.00866457	0.0281107	0.128902	dhCer(d18:0/22:0)	Cer(d19:1/24:1)	0.0304711	0.260658	1.08397
489	dhCer(d18:0/22:0) | Cer(d19:1/26:0)	-0.0261382	-0.100818	0.0485411	0.492224	0.692946	dhCer(d18:0/22:0)	Cer(d19:1/26:0)	0.0304711	0.275865	0.061905
490	dhCer(d18:0/22:0) | Cer(d20:1/22:0)	-0.00843457	-0.0794919	0.0626227	0.815803	0.911415	dhCer(d18:0/22:0)	Cer(d20:1/22:0)	0.0304711	0.0759156	0.0373511
491	dhCer(d18:0/22:0) | Cer(d20:1/24:0)	0.0490469	-0.0234207	0.121515	0.184359	0.392555	dhCer(d18:0/22:0)	Cer(d20:1/24:0)	0.0304711	0.000959028	0.00520197
492	dhCer(d18:0/22:0) | Cer(d20:1/24:1)	-0.0507006	-0.124179	0.0227777	0.175958	0.381279	dhCer(d18:0/22:0)	Cer(d20:1/24:1)	0.0304711	0.791758	0.173172
493	dhCer(d18:0/22:0) | Cer(d20:1/26:0)	-0.0592512	-0.139973	0.0214705	0.150007	0.348491	dhCer(d18:0/22:0)	Cer(d20:1/26:0)	0.0304711	0.569103	0.203131
494	dhCer(d18:0/22:0) | HexCer(d18:1/16:0)	-0.0660588	-0.148199	0.0160815	0.114805	0.296829	dhCer(d18:0/22:0)	HexCer(d18:1/16:0)	0.0304711	0.973924	0.265415
495	dhCer(d18:0/22:0) | HexCer(d18:1/18:0)	-0.103986	-0.180827	-0.027146	0.0080601	0.058697	dhCer(d18:0/22:0)	HexCer(d18:1/18:0)	0.0304711	0.147164	3.78049
496	dhCer(d18:0/22:0) | HexCer(d18:1/20:0)	-0.0732206	-0.150666	0.00422448	0.0638386	0.213854	dhCer(d18:0/22:0)	HexCer(d18:1/20:0)	0.0304711	0.780217	0.477315
497	dhCer(d18:0/22:0) | HexCer(d18:1/22:0)	-0.0450609	-0.122435	0.0323132	0.253283	0.470713	dhCer(d18:0/22:0)	HexCer(d18:1/22:0)	0.0304711	0.436381	0.120304
498	dhCer(d18:0/22:0) | HexCer(d18:1/24:0)	-0.0391471	-0.118117	0.0398231	0.330782	0.551348	dhCer(d18:0/22:0)	HexCer(d18:1/24:0)	0.0304711	0.30456	0.0921183
499	dhCer(d18:0/22:0) | HexCer(d18:1/24:1)	-0.0817669	-0.158796	-0.00473755	0.0375101	0.155082	dhCer(d18:0/22:0)	HexCer(d18:1/24:1)	0.0304711	0.331015	0.812345
500	dhCer(d18:0/22:0) | Hex2Cer(d18:1/16:0)	-0.107662	-0.185608	-0.0297171	0.00684988	0.0530551	dhCer(d18:0/22:0)	Hex2Cer(d18:1/16:0)	0.0304711	0.102196	4.44842
501	dhCer(d18:0/22:0) | Hex2Cer(d18:1/18:0)	-0.0320388	-0.115409	0.0513314	0.450829	0.657152	dhCer(d18:0/22:0)	Hex2Cer(d18:1/18:0)	0.0304711	0.22987	0.0675891
502	dhCer(d18:0/22:0) | Hex2Cer(d18:1/20:0)	-0.0895912	-0.166248	-0.0129341	0.0220455	0.111985	dhCer(d18:0/22:0)	Hex2Cer(d18:1/20:0)	0.0304711	0.362308	1.38219
503	dhCer(d18:0/22:0) | Hex2Cer(d18:1/22:0)	-0.0651169	-0.14498	0.0147464	0.109875	0.289824	dhCer(d18:0/22:0)	Hex2Cer(d18:1/22:0)	0.0304711	0.764809	0.277326
504	dhCer(d18:0/22:0) | Hex2Cer(d18:1/24:0)	-0.0454878	-0.127649	0.0366733	0.27744	0.498671	dhCer(d18:0/22:0)	Hex2Cer(d18:1/24:0)	0.0304711	0.228359	0.10983
505	dhCer(d18:0/22:0) | Hex2Cer(d18:1/24:1)	-0.0836668	-0.163625	-0.00370865	0.0403038	0.162488	dhCer(d18:0/22:0)	Hex2Cer(d18:1/24:1)	0.0304711	0.435463	0.756035
506	dhCer(d18:0/22:0) | Hex3Cer(d18:1/16:0)	-0.135852	-0.217417	-0.0542881	0.0011257	0.0167156	dhCer(d18:0/22:0)	Hex3Cer(d18:1/16:0)	0.0304711	0.00453777	4.03107
507	dhCer(d18:0/22:0) | Hex3Cer(d18:1/18:0)	-0.134039	-0.219731	-0.0483469	0.00221283	0.0256636	dhCer(d18:0/22:0)	Hex3Cer(d18:1/18:0)	0.0304711	0.0315604	13.7702
508	dhCer(d18:0/22:0) | Hex3Cer(d18:1/20:0)	-0.114916	-0.195464	-0.0343686	0.00522961	0.0448694	dhCer(d18:0/22:0)	Hex3Cer(d18:1/20:0)	0.0304711	0.0830832	5.82665
509	dhCer(d18:0/22:0) | Hex3Cer(d18:1/22:0)	-0.139562	-0.220262	-0.0588614	0.000722518	0.0124242	dhCer(d18:0/22:0)	Hex3Cer(d18:1/22:0)	0.0304711	0.0141978	19.6504
510	dhCer(d18:0/22:0) | Hex3Cer(d18:1/24:0)	-0.110725	-0.194035	-0.0274146	0.00925856	0.0638911	dhCer(d18:0/22:0)	Hex3Cer(d18:1/24:0)	0.0304711	0.162642	3.29113
511	dhCer(d18:0/22:0) | Hex3Cer(d18:1/24:1)	-0.105556	-0.188396	-0.0227164	0.0125806	0.0784477	dhCer(d18:0/22:0)	Hex3Cer(d18:1/24:1)	0.0304711	0.120429	2.42208
512	dhCer(d18:0/22:0) | GM3(d18:1/16:0)	-0.138305	-0.218778	-0.0578328	0.000779167	0.0131132	dhCer(d18:0/22:0)	GM3(d18:1/16:0)	0.0304711	0.0009389	1.20501
513	dhCer(d18:0/22:0) | GM3(d18:1/18:0)	-0.102305	-0.182508	-0.0221019	0.0124873	0.0783395	dhCer(d18:0/22:0)	GM3(d18:1/18:0)	0.0304711	0.179057	2.44016
514	dhCer(d18:0/22:0) | GM3(d18:1/20:0)	-0.154618	-0.231058	-0.0781777	7.85317e-05	0.00280762	dhCer(d18:0/22:0)	GM3(d18:1/20:0)	0.0304711	0.000441271	5.61902
515	dhCer(d18:0/22:0) | GM3(d18:1/22:0)	-0.14729	-0.222829	-0.0717515	0.000140105	0.0043248	dhCer(d18:0/22:0)	GM3(d18:1/22:0)	0.0304711	0.00315132	22.4926
516	dhCer(d18:0/22:0) | GM3(d18:1/24:0)	-0.116794	-0.196197	-0.0373925	0.00399373	0.0374961	dhCer(d18:0/22:0)	GM3(d18:1/24:0)	0.0304711	0.0755512	7.62973
517	dhCer(d18:0/22:0) | GM3(d18:1/24:1)	-0.155366	-0.233001	-0.0777312	9.33279e-05	0.00324494	dhCer(d18:0/22:0)	GM3(d18:1/24:1)	0.0304711	0.000141876	1.52019
518	dhCer(d18:0/22:0) | GM1(d18:1/16:0)	-0.155594	-0.23353	-0.0776569	9.70015e-05	0.00334921	dhCer(d18:0/22:0)	GM1(d18:1/16:0)	0.0304711	0.000186179	1.91935
519	dhCer(d18:0/22:0) | Sulfatide (d18:1:/16:0(OH))	-0.0876321	-0.165957	-0.00930691	0.0283691	0.129599	dhCer(d18:0/22:0)	Sulfatide (d18:1:/16:0(OH))	0.0304711	0.479618	1.0741
520	dhCer(d18:0/22:0) | Sulfatide (d18:1:/16:0)	-0.0411408	-0.118894	0.0366121	0.299259	0.522259	dhCer(d18:0/22:0)	Sulfatide (d18:1:/16:0)	0.0304711	0.409945	0.101822
521	dhCer(d18:0/22:0) | Sulfatide (d18:1:/24:0(OH))	-0.0293697	-0.104637	0.0458974	0.443898	0.653025	dhCer(d18:0/22:0)	Sulfatide (d18:1:/24:0(OH))	0.0304711	0.285291	0.0686444
522	dhCer(d18:0/22:0) | Sulfatide (d18:1:/24:0)	-0.0363616	-0.114639	0.0419157	0.362101	0.58083	dhCer(d18:0/22:0)	Sulfatide (d18:1:/24:0)	0.0304711	0.343342	0.0841509
523	dhCer(d18:0/22:0) | Sulfatide (d18:1:/24:1(OH))	-0.035381	-0.112774	0.0420121	0.369756	0.587229	dhCer(d18:0/22:0)	Sulfatide (d18:1:/24:1(OH))	0.0304711	0.427038	0.0824088
524	dhCer(d18:0/22:0) | Sulfatide (d18:1:/24:1)	-0.0550719	-0.136992	0.026848	0.187321	0.395768	dhCer(d18:0/22:0)	Sulfatide (d18:1:/24:1)	0.0304711	0.771108	0.162668
525	dhCer(d18:0/22:0) | SM(34:3)	-0.177497	-0.250765	-0.104228	2.3731e-06	0.000288788	dhCer(d18:0/22:0)	SM(34:3)	0.0304711	8.35657e-07	0.352137
526	dhCer(d18:0/22:0) | SM(35:2) (b)	-0.147628	-0.225939	-0.0693166	0.000230731	0.00588737	dhCer(d18:0/22:0)	SM(35:2) (b)	0.0304711	0.00299558	12.983
527	dhCer(d18:0/22:0) | SM(37:2)	-0.104466	-0.181659	-0.0272722	0.00805914	0.058697	dhCer(d18:0/22:0)	SM(37:2)	0.0304711	0.114091	3.78094
528	dhCer(d18:0/22:0) | SM(41:0)	-0.0587327	-0.136683	0.0192172	0.139517	0.33366	dhCer(d18:0/22:0)	SM(41:0)	0.0304711	0.179665	0.218404
529	dhCer(d18:0/22:0) | SM(41:1) (a)	-0.0284417	-0.101908	0.0450248	0.447488	0.654956	dhCer(d18:0/22:0)	SM(41:1) (a)	0.0304711	0.238978	0.0680937
530	dhCer(d18:0/22:0) | SM(43:1)	-0.00956932	-0.0881533	0.0690147	0.811127	0.908623	dhCer(d18:0/22:0)	SM(43:1)	0.0304711	0.0154807	0.0190854
531	dhCer(d18:0/22:0) | SM(43:2) (b)	-0.0717443	-0.148847	0.00535854	0.0681423	0.221301	dhCer(d18:0/22:0)	SM(43:2) (b)	0.0304711	0.762736	0.447169
532	dhCer(d18:0/22:0) | SM(43:2) (c)	-0.0829339	-0.162275	-0.00359304	0.0405131	0.162618	dhCer(d18:0/22:0)	SM(43:2) (c)	0.0304711	0.641656	0.75213
533	dhCer(d18:0/22:0) | SM(d16:1/19:0)	-0.0917316	-0.168668	-0.0147954	0.0195115	0.103252	dhCer(d18:0/22:0)	SM(d16:1/19:0)	0.0304711	0.351133	1.5617
534	dhCer(d18:0/22:0) | SM(d16:1/23:0)/SM(d17:1/22:0)	-0.0470591	-0.123204	0.0290856	0.225411	0.440737	dhCer(d18:0/22:0)	SM(d16:1/23:0)/SM(d17:1/22:0)	0.0304711	0.16433	0.13518
535	dhCer(d18:0/22:0) | SM(d16:1/24:1)	-0.0603255	-0.137422	0.0167707	0.124936	0.310897	dhCer(d18:0/22:0)	SM(d16:1/24:1)	0.0304711	0.891373	0.243893
536	dhCer(d18:0/22:0) | SM(d17:1/14:0)	-0.0765062	-0.151378	-0.00163462	0.0452159	0.173985	dhCer(d18:0/22:0)	SM(d17:1/14:0)	0.0304711	0.528763	0.673903
537	dhCer(d18:0/22:0) | SM(d17:1/16:0)	-0.0664463	-0.144674	0.011781	0.0958345	0.268693	dhCer(d18:0/22:0)	SM(d17:1/16:0)	0.0304711	0.622608	0.317956
538	dhCer(d18:0/22:0) | SM(d17:1/24:1)	-0.0747259	-0.152068	0.00261591	0.0582469	0.203302	dhCer(d18:0/22:0)	SM(d17:1/24:1)	0.0304711	0.674263	0.523137
539	dhCer(d18:0/22:0) | SM(d18:0/14:0)	-0.0871499	-0.16429	-0.0100097	0.0268631	0.12539	dhCer(d18:0/22:0)	SM(d18:0/14:0)	0.0304711	0.860834	1.13431
540	dhCer(d18:0/22:0) | SM(d18:0/16:0)	-0.0918904	-0.178019	-0.00576196	0.0365538	0.152107	dhCer(d18:0/22:0)	SM(d18:0/16:0)	0.0304711	0.517246	0.833596
541	dhCer(d18:0/22:0) | SM(d18:0/22:0)	-0.0194682	-0.0925981	0.0536617	0.601395	0.773476	dhCer(d18:0/22:0)	SM(d18:0/22:0)	0.0304711	0.0910832	0.0506674
542	dhCer(d18:0/22:0) | SM(d18:1/14:0)/SM(d16:1/16:0)	-0.0714024	-0.147928	0.00512318	0.0673914	0.220105	dhCer(d18:0/22:0)	SM(d18:1/14:0)/SM(d16:1/16:0)	0.0304711	0.858771	0.452151
543	dhCer(d18:0/22:0) | SM(d18:1/16:0)	-0.099087	-0.180812	-0.0173625	0.0175526	0.0967954	dhCer(d18:0/22:0)	SM(d18:1/16:0)	0.0304711	0.588946	1.73599
544	dhCer(d18:0/22:0) | SM(d18:1/17:0)/SM(d17:1/18:0)	-0.0764247	-0.155827	0.00297737	0.0592075	0.205184	dhCer(d18:0/22:0)	SM(d18:1/17:0)/SM(d17:1/18:0)	0.0304711	0.958847	0.514649
545	dhCer(d18:0/22:0) | SM(d18:1/18:0)/SM(d16:1/20:0)	-0.124169	-0.200293	-0.0480445	0.00142194	0.0198468	dhCer(d18:0/22:0)	SM(d18:1/18:0)/SM(d16:1/20:0)	0.0304711	0.0479812	21.4293
546	dhCer(d18:0/22:0) | SM(d18:1/20:0)/SM(d16:1/22:0)	-0.0703092	-0.147981	0.00736257	0.0759656	0.235852	dhCer(d18:0/22:0)	SM(d18:1/20:0)/SM(d16:1/22:0)	0.0304711	0.374448	0.401117
547	dhCer(d18:0/22:0) | SM(d18:1/22:0)/SM(d16:1/24:0)	-0.042847	-0.120834	0.0351405	0.281127	0.5027	dhCer(d18:0/22:0)	SM(d18:1/22:0)/SM(d16:1/24:0)	0.0304711	0.0466803	0.108389
548	dhCer(d18:0/22:0) | SM(d18:1/23:0)/SM(d17:1/24:0)	-0.0474924	-0.124412	0.0294269	0.225854	0.441112	dhCer(d18:0/22:0)	SM(d18:1/23:0)/SM(d17:1/24:0)	0.0304711	0.0718286	0.134915
549	dhCer(d18:0/22:0) | SM(d18:1/24:0)	0.00423629	-0.0751493	0.0836219	0.916594	0.964324	dhCer(d18:0/22:0)	SM(d18:1/24:0)	0.0304711	0.00165195	0.00180227
550	dhCer(d18:0/22:0) | SM(d18:1/24:1)	-0.0694017	-0.14849	0.00968633	0.085355	0.251105	dhCer(d18:0/22:0)	SM(d18:1/24:1)	0.0304711	0.976442	0.356993
551	dhCer(d18:0/22:0) | SM(d18:2/14:0)	-0.119134	-0.196134	-0.0421346	0.00246957	0.0277082	dhCer(d18:0/22:0)	SM(d18:2/14:0)	0.0304711	0.0160017	6.47953
552	dhCer(d18:0/22:0) | SM(d18:2/16:0)	-0.106866	-0.184504	-0.0292286	0.00704439	0.0540326	dhCer(d18:0/22:0)	SM(d18:2/16:0)	0.0304711	0.0977342	4.32559
553	dhCer(d18:0/22:0) | SM(d18:2/17:0)	-0.112519	-0.188304	-0.0367344	0.00366669	0.0355838	dhCer(d18:0/22:0)	SM(d18:2/17:0)	0.0304711	0.0474651	8.31026
554	dhCer(d18:0/22:0) | SM(d18:2/18:0)	-0.144135	-0.219139	-0.0691307	0.000174396	0.00491571	dhCer(d18:0/22:0)	SM(d18:2/18:0)	0.0304711	0.00100862	5.7835
555	dhCer(d18:0/22:0) | SM(d18:2/18:1)	-0.186392	-0.258182	-0.114602	4.37868e-07	0.000116547	dhCer(d18:0/22:0)	SM(d18:2/18:1)	0.0304711	1.4216e-06	3.24665
556	dhCer(d18:0/22:0) | SM(d18:2/20:0)	-0.134902	-0.212447	-0.0573559	0.000671918	0.0118076	dhCer(d18:0/22:0)	SM(d18:2/20:0)	0.0304711	0.00438211	6.52179
557	dhCer(d18:0/22:0) | SM(d18:2/22:0)	-0.100774	-0.178786	-0.0227631	0.0114163	0.0739429	dhCer(d18:0/22:0)	SM(d18:2/22:0)	0.0304711	0.386493	2.66909
558	dhCer(d18:0/22:0) | SM(d18:2/23:0)	-0.0796191	-0.158445	-0.000792833	0.0477456	0.179521	dhCer(d18:0/22:0)	SM(d18:2/23:0)	0.0304711	0.834871	0.638197
559	dhCer(d18:0/22:0) | SM(d18:2/24:0)	-0.0706797	-0.151236	0.00987615	0.0853993	0.251118	dhCer(d18:0/22:0)	SM(d18:2/24:0)	0.0304711	0.634316	0.356808
560	dhCer(d18:0/22:0) | SM(d19:1/24:1)	-0.0591555	-0.135275	0.0169645	0.127525	0.314	dhCer(d18:0/22:0)	SM(d19:1/24:1)	0.0304711	0.88225	0.238942
561	dhCer(d18:0/24:0) | dhCer(d18:0/16:0)	-0.153501	-0.235934	-0.0710677	0.000274564	0.00636425	dhCer(d18:0/24:0)	dhCer(d18:0/16:0)	0.000719784	0.998029	2.62155
562	dhCer(d18:0/24:0) | dhCer(d18:0/18:0)	-0.134985	-0.214759	-0.0552106	0.000937923	0.0146519	dhCer(d18:0/24:0)	dhCer(d18:0/18:0)	0.000719784	0.719628	0.767423
563	dhCer(d18:0/24:0) | dhCer(d18:0/20:0)	-0.122383	-0.197567	-0.0471992	0.0014543	0.0200716	dhCer(d18:0/24:0)	dhCer(d18:0/20:0)	0.000719784	0.538193	0.494934
564	dhCer(d18:0/24:0) | dhCer(d18:0/22:0)	-0.0707222	-0.143211	0.00176634	0.0558347	0.197842	dhCer(d18:0/24:0)	dhCer(d18:0/22:0)	0.000719784	0.0304711	0.0128913
565	dhCer(d18:0/24:0) | dhCer(d18:0/24:0)	0	0	0			dhCer(d18:0/24:0)	dhCer(d18:0/24:0)	0.000719784	0.000719784	0
566	dhCer(d18:0/24:0) | dhCer(d18:0/24:1)	-0.090956	-0.161949	-0.0199633	0.012106	0.0769154	dhCer(d18:0/24:0)	dhCer(d18:0/24:1)	0.000719784	0.638533	0.059457
567	dhCer(d18:0/24:0) | Cer(d16:1/16:0)	-0.0686249	-0.140094	0.00284453	0.0598163	0.206052	dhCer(d18:0/24:0)	Cer(d16:1/16:0)	0.000719784	0.518906	0.0120332
568	dhCer(d18:0/24:0) | Cer(d16:1/18:0)	-0.0823105	-0.154741	-0.00988011	0.0259818	0.123017	dhCer(d18:0/24:0)	Cer(d16:1/18:0)	0.000719784	0.758594	0.0277034
569	dhCer(d18:0/24:0) | Cer(d16:1/22:0)	-0.0532101	-0.124028	0.0176081	0.140625	0.335675	dhCer(d18:0/24:0)	Cer(d16:1/22:0)	0.000719784	0.307944	0.00511848
570	dhCer(d18:0/24:0) | Cer(d16:1/24:0)	-0.0147539	-0.0848579	0.0553501	0.679608	0.826316	dhCer(d18:0/24:0)	Cer(d16:1/24:0)	0.000719784	0.0428229	0.00105912
571	dhCer(d18:0/24:0) | Cer(d16:1/24:1)	-0.102676	-0.173598	-0.0317539	0.00460404	0.0408616	dhCer(d18:0/24:0)	Cer(d16:1/24:1)	0.000719784	0.371803	0.156338
572	dhCer(d18:0/24:0) | Cer(d17:1/16:0)	-0.0997017	-0.17224	-0.0271637	0.00712711	0.0544033	dhCer(d18:0/24:0)	Cer(d17:1/16:0)	0.000719784	0.88893	0.100992
573	dhCer(d18:0/24:0) | Cer(d17:1/18:0)	-0.110023	-0.184058	-0.0359882	0.00363534	0.0354065	dhCer(d18:0/24:0)	Cer(d17:1/18:0)	0.000719784	0.737842	0.197996
574	dhCer(d18:0/24:0) | Cer(d17:1/20:0)	-0.0723236	-0.14348	-0.00116682	0.046369	0.176761	dhCer(d18:0/24:0)	Cer(d17:1/20:0)	0.000719784	0.823432	0.015523
575	dhCer(d18:0/24:0) | Cer(d17:1/22:0)	-0.0581503	-0.12844	0.0121399	0.104778	0.2832	dhCer(d18:0/24:0)	Cer(d17:1/22:0)	0.000719784	0.270685	0.00686958
576	dhCer(d18:0/24:0) | Cer(d17:1/24:0)	-0.0309499	-0.10081	0.0389101	0.384728	0.603584	dhCer(d18:0/24:0)	Cer(d17:1/24:0)	0.000719784	0.0545775	0.00187089
577	dhCer(d18:0/24:0) | Cer(d17:1/24:1)	-0.101857	-0.173287	-0.0304272	0.0052521	0.0449126	dhCer(d18:0/24:0)	Cer(d17:1/24:1)	0.000719784	0.439593	0.137047
578	dhCer(d18:0/24:0) | Cer(d18:1/14:0)	-0.123086	-0.195468	-0.0507049	0.000884537	0.0140285	dhCer(d18:0/24:0)	Cer(d18:1/14:0)	0.000719784	0.203617	0.813741
579	dhCer(d18:0/24:0) | Cer(d18:1/16:0)	-0.146063	-0.219284	-0.0728424	9.82323e-05	0.00336008	dhCer(d18:0/24:0)	Cer(d18:1/16:0)	0.000719784	0.145721	7.32737
580	dhCer(d18:0/24:0) | Cer(d18:1/18:0)	-0.132187	-0.20412	-0.060255	0.000329669	0.00709652	dhCer(d18:0/24:0)	Cer(d18:1/18:0)	0.000719784	0.0659925	2.18336
581	dhCer(d18:0/24:0) | Cer(d18:1/20:0)	-0.144371	-0.216857	-0.0718838	0.000100728	0.00340859	dhCer(d18:0/24:0)	Cer(d18:1/20:0)	0.000719784	0.0816632	7.14584
582	dhCer(d18:0/24:0) | Cer(d18:1/22:0)	-0.114373	-0.185751	-0.0429955	0.00172282	0.0220689	dhCer(d18:0/24:0)	Cer(d18:1/22:0)	0.000719784	0.705712	0.417794
583	dhCer(d18:0/24:0) | Cer(d18:1/24:0)	-0.0609969	-0.13191	0.00991654	0.0917096	0.262277	dhCer(d18:0/24:0)	Cer(d18:1/24:0)	0.000719784	0.0276721	0.00784851
584	dhCer(d18:0/24:0) | Cer(d18:1/24:1)	-0.127703	-0.200012	-0.0553941	0.00055634	0.0102789	dhCer(d18:0/24:0)	Cer(d18:1/24:1)	0.000719784	0.126437	1.29378
585	dhCer(d18:0/24:0) | Cer(d18:1/26:0)	-0.0576458	-0.130758	0.015466	0.122079	0.306963	dhCer(d18:0/24:0)	Cer(d18:1/26:0)	0.000719784	0.0310798	0.00589607
586	dhCer(d18:0/24:0) | Cer(d18:2/14:0)	-0.0862535	-0.159165	-0.0133419	0.0204809	0.106801	dhCer(d18:0/24:0)	Cer(d18:2/14:0)	0.000719784	0.785668	0.0351442
587	dhCer(d18:0/24:0) | Cer(d18:2/16:0)	-0.139947	-0.214359	-0.0655345	0.000238657	0.00596926	dhCer(d18:0/24:0)	Cer(d18:2/16:0)	0.000719784	0.149265	3.01598
588	dhCer(d18:0/24:0) | Cer(d18:2/17:0)	-0.103539	-0.175954	-0.0311228	0.00513311	0.0443748	dhCer(d18:0/24:0)	Cer(d18:2/17:0)	0.000719784	0.24035	0.140224
589	dhCer(d18:0/24:0) | Cer(d18:2/18:0)	-0.112559	-0.184367	-0.0407505	0.00216594	0.025288	dhCer(d18:0/24:0)	Cer(d18:2/18:0)	0.000719784	0.161385	0.332319
590	dhCer(d18:0/24:0) | Cer(d18:2/20:0)	-0.113623	-0.185755	-0.0414914	0.00205961	0.0247309	dhCer(d18:0/24:0)	Cer(d18:2/20:0)	0.000719784	0.310362	0.349477
591	dhCer(d18:0/24:0) | Cer(d18:2/22:0)	-0.0776695	-0.148378	-0.00696066	0.0313712	0.137898	dhCer(d18:0/24:0)	Cer(d18:2/22:0)	0.000719784	0.708571	0.0229441
592	dhCer(d18:0/24:0) | Cer(d18:2/24:0)	-0.0503995	-0.120601	0.0198021	0.159135	0.360353	dhCer(d18:0/24:0)	Cer(d18:2/24:0)	0.000719784	0.190122	0.00452311
593	dhCer(d18:0/24:0) | Cer(d18:2/24:1)	-0.116045	-0.187302	-0.0447885	0.00144684	0.0200123	dhCer(d18:0/24:0)	Cer(d18:2/24:1)	0.000719784	0.119286	0.497486
594	dhCer(d18:0/24:0) | Cer(d18:2/26:0)	-0.0461828	-0.119124	0.0267584	0.214269	0.427188	dhCer(d18:0/24:0)	Cer(d18:2/26:0)	0.000719784	0.160961	0.00335925
595	dhCer(d18:0/24:0) | Cer(d19:1/16:0)	-0.104509	-0.175378	-0.0336395	0.00390246	0.0368578	dhCer(d18:0/24:0)	Cer(d19:1/16:0)	0.000719784	0.210609	0.184444
596	dhCer(d18:0/24:0) | Cer(d19:1/18:0)	-0.113194	-0.184181	-0.0422065	0.00181399	0.0229121	dhCer(d18:0/24:0)	Cer(d19:1/18:0)	0.000719784	0.0916905	0.396796
597	dhCer(d18:0/24:0) | Cer(d19:1/20:0)	-0.10059	-0.171164	-0.0300154	0.00527339	0.0449569	dhCer(d18:0/24:0)	Cer(d19:1/20:0)	0.000719784	0.278317	0.136494
598	dhCer(d18:0/24:0) | Cer(d19:1/22:0)	-0.0737598	-0.14376	-0.00375996	0.0389279	0.15908	dhCer(d18:0/24:0)	Cer(d19:1/22:0)	0.000719784	0.918476	0.0184902
599	dhCer(d18:0/24:0) | Cer(d19:1/24:0)	-0.0447208	-0.11548	0.0260387	0.215094	0.428428	dhCer(d18:0/24:0)	Cer(d19:1/24:0)	0.000719784	0.281757	0.00334637
600	dhCer(d18:0/24:0) | Cer(d19:1/24:1)	-0.0992629	-0.170528	-0.0279978	0.00639758	0.0508591	dhCer(d18:0/24:0)	Cer(d19:1/24:1)	0.000719784	0.260658	0.112509
601	dhCer(d18:0/24:0) | Cer(d19:1/26:0)	-0.0530979	-0.12652	0.0203245	0.156107	0.356687	dhCer(d18:0/24:0)	Cer(d19:1/26:0)	0.000719784	0.275865	0.00461084
602	dhCer(d18:0/24:0) | Cer(d20:1/22:0)	-0.0421584	-0.113842	0.0295246	0.248635	0.466872	dhCer(d18:0/24:0)	Cer(d20:1/22:0)	0.000719784	0.0759156	0.00289495
603	dhCer(d18:0/24:0) | Cer(d20:1/24:0)	0.0191409	-0.0527073	0.0909891	0.601131	0.773319	dhCer(d18:0/24:0)	Cer(d20:1/24:0)	0.000719784	0.000959028	0.00119738
604	dhCer(d18:0/24:0) | Cer(d20:1/24:1)	-0.0752783	-0.148375	-0.00218146	0.0435602	0.169526	dhCer(d18:0/24:0)	Cer(d20:1/24:1)	0.000719784	0.791758	0.0165239
605	dhCer(d18:0/24:0) | Cer(d20:1/26:0)	-0.0962919	-0.176363	-0.0162209	0.0184896	0.0997886	dhCer(d18:0/24:0)	Cer(d20:1/26:0)	0.000719784	0.569103	0.0389292
606	dhCer(d18:0/24:0) | HexCer(d18:1/16:0)	-0.0936333	-0.174188	-0.0130783	0.0227779	0.114079	dhCer(d18:0/24:0)	HexCer(d18:1/16:0)	0.000719784	0.973924	0.0316001
607	dhCer(d18:0/24:0) | HexCer(d18:1/18:0)	-0.129618	-0.204247	-0.0549893	0.00068542	0.0119982	dhCer(d18:0/24:0)	HexCer(d18:1/18:0)	0.000719784	0.147164	1.05014
608	dhCer(d18:0/24:0) | HexCer(d18:1/20:0)	-0.0996718	-0.17479	-0.0245537	0.00937492	0.0644131	dhCer(d18:0/24:0)	HexCer(d18:1/20:0)	0.000719784	0.780217	0.0767777
609	dhCer(d18:0/24:0) | HexCer(d18:1/22:0)	-0.0741819	-0.149289	0.000925377	0.0528828	0.191898	dhCer(d18:0/24:0)	HexCer(d18:1/22:0)	0.000719784	0.436381	0.0136109
610	dhCer(d18:0/24:0) | HexCer(d18:1/24:0)	-0.0717871	-0.148792	0.00521779	0.0676296	0.220395	dhCer(d18:0/24:0)	HexCer(d18:1/24:0)	0.000719784	0.30456	0.010643
611	dhCer(d18:0/24:0) | HexCer(d18:1/24:1)	-0.104027	-0.179182	-0.0288718	0.00673404	0.0524145	dhCer(d18:0/24:0)	HexCer(d18:1/24:1)	0.000719784	0.331015	0.106887
612	dhCer(d18:0/24:0) | Hex2Cer(d18:1/16:0)	-0.136566	-0.21217	-0.0609623	0.000415386	0.00834465	dhCer(d18:0/24:0)	Hex2Cer(d18:1/16:0)	0.000719784	0.102196	1.73281
613	dhCer(d18:0/24:0) | Hex2Cer(d18:1/18:0)	-0.0609812	-0.142246	0.0202833	0.141131	0.336303	dhCer(d18:0/24:0)	Hex2Cer(d18:1/18:0)	0.000719784	0.22987	0.00510011
614	dhCer(d18:0/24:0) | Hex2Cer(d18:1/20:0)	-0.116774	-0.191361	-0.0421874	0.00219249	0.0255038	dhCer(d18:0/24:0)	Hex2Cer(d18:1/20:0)	0.000719784	0.362308	0.328295
615	dhCer(d18:0/24:0) | Hex2Cer(d18:1/22:0)	-0.0984302	-0.175839	-0.0210218	0.0127652	0.0791548	dhCer(d18:0/24:0)	Hex2Cer(d18:1/22:0)	0.000719784	0.764809	0.0563866
616	dhCer(d18:0/24:0) | Hex2Cer(d18:1/24:0)	-0.0849925	-0.165131	-0.00485397	0.0376776	0.155082	dhCer(d18:0/24:0)	Hex2Cer(d18:1/24:0)	0.000719784	0.228359	0.0191038
617	dhCer(d18:0/24:0) | Hex2Cer(d18:1/24:1)	-0.110542	-0.188255	-0.0328298	0.00536451	0.0455048	dhCer(d18:0/24:0)	Hex2Cer(d18:1/24:1)	0.000719784	0.435463	0.134175
618	dhCer(d18:0/24:0) | Hex3Cer(d18:1/16:0)	-0.170382	-0.24963	-0.0911344	2.73532e-05	0.00135227	dhCer(d18:0/24:0)	Hex3Cer(d18:1/16:0)	0.000719784	0.00453777	26.3144
619	dhCer(d18:0/24:0) | Hex3Cer(d18:1/18:0)	-0.160427	-0.243803	-0.0770511	0.000171126	0.00486717	dhCer(d18:0/24:0)	Hex3Cer(d18:1/18:0)	0.000719784	0.0315604	4.20615
620	dhCer(d18:0/24:0) | Hex3Cer(d18:1/20:0)	-0.139274	-0.217863	-0.0606862	0.000532328	0.0101007	dhCer(d18:0/24:0)	Hex3Cer(d18:1/20:0)	0.000719784	0.0830832	1.35214
621	dhCer(d18:0/24:0) | Hex3Cer(d18:1/22:0)	-0.168343	-0.246944	-0.0897426	2.93356e-05	0.00138534	dhCer(d18:0/24:0)	Hex3Cer(d18:1/22:0)	0.000719784	0.0141978	24.5362
622	dhCer(d18:0/24:0) | Hex3Cer(d18:1/24:0)	-0.145605	-0.226869	-0.06434	0.000462124	0.00898433	dhCer(d18:0/24:0)	Hex3Cer(d18:1/24:0)	0.000719784	0.162642	1.55756
623	dhCer(d18:0/24:0) | Hex3Cer(d18:1/24:1)	-0.135249	-0.216276	-0.0542221	0.00109829	0.0164496	dhCer(d18:0/24:0)	Hex3Cer(d18:1/24:1)	0.000719784	0.120429	0.655371
624	dhCer(d18:0/24:0) | GM3(d18:1/16:0)	-0.174404	-0.252741	-0.0960679	1.41465e-05	0.000852561	dhCer(d18:0/24:0)	GM3(d18:1/16:0)	0.000719784	0.0009389	50.8808
625	dhCer(d18:0/24:0) | GM3(d18:1/18:0)	-0.132893	-0.210132	-0.0556545	0.000768912	0.0130098	dhCer(d18:0/24:0)	GM3(d18:1/18:0)	0.000719784	0.179057	0.936107
626	dhCer(d18:0/24:0) | GM3(d18:1/20:0)	-0.185403	-0.26017	-0.110636	1.37592e-06	0.000209207	dhCer(d18:0/24:0)	GM3(d18:1/20:0)	0.000719784	0.000441271	320.709
627	dhCer(d18:0/24:0) | GM3(d18:1/22:0)	-0.189949	-0.263728	-0.116171	5.44026e-07	0.00012295	dhCer(d18:0/24:0)	GM3(d18:1/22:0)	0.000719784	0.00315132	1323.07
628	dhCer(d18:0/24:0) | GM3(d18:1/24:0)	-0.164933	-0.243097	-0.08677	3.82954e-05	0.00173095	dhCer(d18:0/24:0)	GM3(d18:1/24:0)	0.000719784	0.0755512	18.7956
629	dhCer(d18:0/24:0) | GM3(d18:1/24:1)	-0.183845	-0.259699	-0.107992	2.3477e-06	0.000288788	dhCer(d18:0/24:0)	GM3(d18:1/24:1)	0.000719784	0.000141876	60.432
630	dhCer(d18:0/24:0) | GM1(d18:1/16:0)	-0.187589	-0.26362	-0.111559	1.55085e-06	0.000218084	dhCer(d18:0/24:0)	GM1(d18:1/16:0)	0.000719784	0.000186179	120.05
631	dhCer(d18:0/24:0) | Sulfatide (d18:1:/16:0(OH))	-0.119441	-0.195441	-0.0434409	0.00210887	0.02494	dhCer(d18:0/24:0)	Sulfatide (d18:1:/16:0(OH))	0.000719784	0.479618	0.341313
632	dhCer(d18:0/24:0) | Sulfatide (d18:1:/16:0)	-0.0696116	-0.145272	0.00604894	0.0712902	0.227396	dhCer(d18:0/24:0)	Sulfatide (d18:1:/16:0)	0.000719784	0.409945	0.0100965
633	dhCer(d18:0/24:0) | Sulfatide (d18:1:/24:0(OH))	-0.0574695	-0.130872	0.0159332	0.124713	0.31064	dhCer(d18:0/24:0)	Sulfatide (d18:1:/24:0(OH))	0.000719784	0.285291	0.00577154
634	dhCer(d18:0/24:0) | Sulfatide (d18:1:/24:0)	-0.0680132	-0.144551	0.00852478	0.0814847	0.245074	dhCer(d18:0/24:0)	Sulfatide (d18:1:/24:0)	0.000719784	0.343342	0.00883337
635	dhCer(d18:0/24:0) | Sulfatide (d18:1:/24:1(OH))	-0.0616766	-0.137114	0.0137608	0.108907	0.288586	dhCer(d18:0/24:0)	Sulfatide (d18:1:/24:1(OH))	0.000719784	0.427038	0.00660917
636	dhCer(d18:0/24:0) | Sulfatide (d18:1:/24:1)	-0.085165	-0.165456	-0.00487403	0.0376534	0.155082	dhCer(d18:0/24:0)	Sulfatide (d18:1:/24:1)	0.000719784	0.771108	0.0191161
637	dhCer(d18:0/24:0) | SM(34:3)	-0.206352	-0.279055	-0.133649	3.52e-08	1.71343e-05	dhCer(d18:0/24:0)	SM(34:3)	0.000719784	8.35657e-07	23.7403
638	dhCer(d18:0/24:0) | SM(35:2) (b)	-0.175234	-0.251125	-0.0993422	6.77537e-06	0.000535932	dhCer(d18:0/24:0)	SM(35:2) (b)	0.000719784	0.00299558	106.235
639	dhCer(d18:0/24:0) | SM(37:2)	-0.128336	-0.203662	-0.0530092	0.000865023	0.0138256	dhCer(d18:0/24:0)	SM(37:2)	0.000719784	0.114091	0.832098
640	dhCer(d18:0/24:0) | SM(41:0)	-0.101432	-0.175596	-0.0272675	0.00741569	0.0558649	dhCer(d18:0/24:0)	SM(41:0)	0.000719784	0.179665	0.0970623
641	dhCer(d18:0/24:0) | SM(41:1) (a)	-0.0558072	-0.127365	0.0157505	0.126182	0.312803	dhCer(d18:0/24:0)	SM(41:1) (a)	0.000719784	0.238978	0.00570432
642	dhCer(d18:0/24:0) | SM(43:1)	-0.0451408	-0.121153	0.0308717	0.244053	0.461389	dhCer(d18:0/24:0)	SM(43:1)	0.000719784	0.0154807	0.00294929
643	dhCer(d18:0/24:0) | SM(43:2) (b)	-0.0978165	-0.172975	-0.0226576	0.0108173	0.0712297	dhCer(d18:0/24:0)	SM(43:2) (b)	0.000719784	0.762736	0.0665402
644	dhCer(d18:0/24:0) | SM(43:2) (c)	-0.111024	-0.187877	-0.0341702	0.00469218	0.0415274	dhCer(d18:0/24:0)	SM(43:2) (c)	0.000719784	0.641656	0.153401
645	dhCer(d18:0/24:0) | SM(d16:1/19:0)	-0.118076	-0.19275	-0.0434022	0.00198026	0.0241391	dhCer(d18:0/24:0)	SM(d16:1/19:0)	0.000719784	0.351133	0.363479
646	dhCer(d18:0/24:0) | SM(d16:1/23:0)/SM(d17:1/22:0)	-0.0850404	-0.15945	-0.0106305	0.0251501	0.120888	dhCer(d18:0/24:0)	SM(d16:1/23:0)/SM(d17:1/22:0)	0.000719784	0.16433	0.0286196
647	dhCer(d18:0/24:0) | SM(d16:1/24:1)	-0.0898281	-0.165573	-0.0140832	0.0201704	0.105617	dhCer(d18:0/24:0)	SM(d16:1/24:1)	0.000719784	0.891373	0.0356852
648	dhCer(d18:0/24:0) | SM(d17:1/14:0)	-0.106067	-0.179993	-0.0321409	0.00498075	0.0434135	dhCer(d18:0/24:0)	SM(d17:1/14:0)	0.000719784	0.528763	0.144513
649	dhCer(d18:0/24:0) | SM(d17:1/16:0)	-0.100935	-0.177028	-0.0248418	0.00939634	0.0644903	dhCer(d18:0/24:0)	SM(d17:1/16:0)	0.000719784	0.622608	0.0766026
650	dhCer(d18:0/24:0) | SM(d17:1/24:1)	-0.101929	-0.177519	-0.0263389	0.00828761	0.0594693	dhCer(d18:0/24:0)	SM(d17:1/24:1)	0.000719784	0.674263	0.0868507
651	dhCer(d18:0/24:0) | SM(d18:0/14:0)	-0.123728	-0.198638	-0.0488179	0.00123757	0.0177381	dhCer(d18:0/24:0)	SM(d18:0/14:0)	0.000719784	0.860834	0.581609
652	dhCer(d18:0/24:0) | SM(d18:0/16:0)	-0.1373	-0.219082	-0.0555178	0.00102775	0.0155387	dhCer(d18:0/24:0)	SM(d18:0/16:0)	0.000719784	0.517246	0.700347
653	dhCer(d18:0/24:0) | SM(d18:0/22:0)	-0.0620903	-0.134147	0.00996667	0.0911372	0.261757	dhCer(d18:0/24:0)	SM(d18:0/22:0)	0.000719784	0.0910832	0.00789781
654	dhCer(d18:0/24:0) | SM(d18:1/14:0)/SM(d16:1/16:0)	-0.109173	-0.184169	-0.0341767	0.00438507	0.0394438	dhCer(d18:0/24:0)	SM(d18:1/14:0)/SM(d16:1/16:0)	0.000719784	0.858771	0.164144
655	dhCer(d18:0/24:0) | SM(d18:1/16:0)	-0.141841	-0.221157	-0.0625246	0.000473822	0.00907215	dhCer(d18:0/24:0)	SM(d18:1/16:0)	0.000719784	0.588946	1.5191
656	dhCer(d18:0/24:0) | SM(d18:1/17:0)/SM(d17:1/18:0)	-0.10599	-0.183136	-0.028844	0.00715164	0.0545248	dhCer(d18:0/24:0)	SM(d18:1/17:0)/SM(d17:1/18:0)	0.000719784	0.958847	0.100646
657	dhCer(d18:0/24:0) | SM(d18:1/18:0)/SM(d16:1/20:0)	-0.153171	-0.227468	-0.078875	5.72283e-05	0.00231421	dhCer(d18:0/24:0)	SM(d18:1/18:0)/SM(d16:1/20:0)	0.000719784	0.0479812	12.5774
658	dhCer(d18:0/24:0) | SM(d18:1/20:0)/SM(d16:1/22:0)	-0.114297	-0.189776	-0.0388189	0.00304596	0.031676	dhCer(d18:0/24:0)	SM(d18:1/20:0)/SM(d16:1/22:0)	0.000719784	0.374448	0.236308
659	dhCer(d18:0/24:0) | SM(d18:1/22:0)/SM(d16:1/24:0)	-0.0887803	-0.164381	-0.0131799	0.0214179	0.110234	dhCer(d18:0/24:0)	SM(d18:1/22:0)/SM(d16:1/24:0)	0.000719784	0.0466803	0.0336066
660	dhCer(d18:0/24:0) | SM(d18:1/23:0)/SM(d17:1/24:0)	-0.0883644	-0.163081	-0.0136478	0.0205155	0.106894	dhCer(d18:0/24:0)	SM(d18:1/23:0)/SM(d17:1/24:0)	0.000719784	0.0718286	0.0350849
661	dhCer(d18:0/24:0) | SM(d18:1/24:0)	-0.0383013	-0.115829	0.039226	0.332426	0.552298	dhCer(d18:0/24:0)	SM(d18:1/24:0)	0.000719784	0.00165195	0.00216524
662	dhCer(d18:0/24:0) | SM(d18:1/24:1)	-0.0987748	-0.17587	-0.0216792	0.0121062	0.0769154	dhCer(d18:0/24:0)	SM(d18:1/24:1)	0.000719784	0.976442	0.059456
663	dhCer(d18:0/24:0) | SM(d18:2/14:0)	-0.159812	-0.237324	-0.0822988	5.71738e-05	0.00231421	dhCer(d18:0/24:0)	SM(d18:2/14:0)	0.000719784	0.0160017	12.5894
664	dhCer(d18:0/24:0) | SM(d18:2/16:0)	-0.148281	-0.224827	-0.0717349	0.00015471	0.0045855	dhCer(d18:0/24:0)	SM(d18:2/16:0)	0.000719784	0.0977342	4.65248
665	dhCer(d18:0/24:0) | SM(d18:2/17:0)	-0.140644	-0.214855	-0.0664328	0.000213743	0.00557657	dhCer(d18:0/24:0)	SM(d18:2/17:0)	0.000719784	0.0474651	3.36753
666	dhCer(d18:0/24:0) | SM(d18:2/18:0)	-0.170508	-0.244415	-0.0966007	6.89561e-06	0.000537387	dhCer(d18:0/24:0)	SM(d18:2/18:0)	0.000719784	0.00100862	104.383
667	dhCer(d18:0/24:0) | SM(d18:2/18:1)	-0.202465	-0.273686	-0.131243	3.35428e-08	1.71343e-05	dhCer(d18:0/24:0)	SM(d18:2/18:1)	0.000719784	1.4216e-06	42.3818
668	dhCer(d18:0/24:0) | SM(d18:2/20:0)	-0.167404	-0.243392	-0.0914167	1.73364e-05	0.000970838	dhCer(d18:0/24:0)	SM(d18:2/20:0)	0.000719784	0.00438211	41.5187
669	dhCer(d18:0/24:0) | SM(d18:2/22:0)	-0.143944	-0.220541	-0.0673474	0.000241288	0.00598262	dhCer(d18:0/24:0)	SM(d18:2/22:0)	0.000719784	0.386493	2.9831
670	dhCer(d18:0/24:0) | SM(d18:2/23:0)	-0.115837	-0.193245	-0.0384305	0.00340747	0.03385	dhCer(d18:0/24:0)	SM(d18:2/23:0)	0.000719784	0.834871	0.211237
671	dhCer(d18:0/24:0) | SM(d18:2/24:0)	-0.117875	-0.197176	-0.0385731	0.0036283	0.0354065	dhCer(d18:0/24:0)	SM(d18:2/24:0)	0.000719784	0.634316	0.19838
672	dhCer(d18:0/24:0) | SM(d19:1/24:1)	-0.0807586	-0.155088	-0.00642876	0.0332554	0.143694	dhCer(d18:0/24:0)	SM(d19:1/24:1)	0.000719784	0.88225	0.0216441
673	dhCer(d18:0/24:1) | dhCer(d18:0/16:0)	-0.0191277	-0.0937996	0.0555443	0.615202	0.783911	dhCer(d18:0/24:1)	dhCer(d18:0/16:0)	0.638533	0.998029	1.03792
674	dhCer(d18:0/24:1) | dhCer(d18:0/18:0)	-0.0141729	-0.0880334	0.0596877	0.706501	0.844174	dhCer(d18:0/24:1)	dhCer(d18:0/18:0)	0.638533	0.719628	0.903797
675	dhCer(d18:0/24:1) | dhCer(d18:0/20:0)	-0.00255819	-0.0739783	0.0688619	0.943959	0.979901	dhCer(d18:0/24:1)	dhCer(d18:0/20:0)	0.638533	0.538193	0.570144
676	dhCer(d18:0/24:1) | dhCer(d18:0/22:0)	0.059631	-0.0116359	0.130898	0.100883	0.277186	dhCer(d18:0/24:1)	dhCer(d18:0/22:0)	0.638533	0.0304711	0.302045
677	dhCer(d18:0/24:1) | dhCer(d18:0/24:0)	0.090956	0.0199633	0.161949	0.012106	0.0769154	dhCer(d18:0/24:1)	dhCer(d18:0/24:0)	0.638533	0.000719784	0.059457
678	dhCer(d18:0/24:1) | dhCer(d18:0/24:1)	0	0	0			dhCer(d18:0/24:1)	dhCer(d18:0/24:1)	0.638533	0.638533	0
679	dhCer(d18:0/24:1) | Cer(d16:1/16:0)	0.00530483	-0.064652	0.0752616	0.8817	0.948232	dhCer(d18:0/24:1)	Cer(d16:1/16:0)	0.638533	0.518906	0.58853
680	dhCer(d18:0/24:1) | Cer(d16:1/18:0)	-0.0232698	-0.0939283	0.0473887	0.518142	0.713636	dhCer(d18:0/24:1)	Cer(d16:1/18:0)	0.638533	0.758594	1.23235
681	dhCer(d18:0/24:1) | Cer(d16:1/22:0)	0.0161749	-0.0533097	0.0856595	0.647811	0.804229	dhCer(d18:0/24:1)	Cer(d16:1/22:0)	0.638533	0.307944	0.47536
682	dhCer(d18:0/24:1) | Cer(d16:1/24:0)	0.0427583	-0.0266095	0.112126	0.226629	0.442217	dhCer(d18:0/24:1)	Cer(d16:1/24:0)	0.638533	0.0428229	0.188956
683	dhCer(d18:0/24:1) | Cer(d16:1/24:1)	-0.0431315	-0.11285	0.0265864	0.224934	0.440737	dhCer(d18:0/24:1)	Cer(d16:1/24:1)	0.638533	0.371803	1.65294
684	dhCer(d18:0/24:1) | Cer(d17:1/16:0)	-0.0176712	-0.0888038	0.0534614	0.625907	0.791594	dhCer(d18:0/24:1)	Cer(d17:1/16:0)	0.638533	0.88893	1.02017
685	dhCer(d18:0/24:1) | Cer(d17:1/18:0)	-0.0240651	-0.0947265	0.0465962	0.503963	0.702131	dhCer(d18:0/24:1)	Cer(d17:1/18:0)	0.638533	0.737842	1.26702
686	dhCer(d18:0/24:1) | Cer(d17:1/20:0)	-0.00595142	-0.0754001	0.0634972	0.866446	0.939871	dhCer(d18:0/24:1)	Cer(d17:1/20:0)	0.638533	0.823432	0.736957
687	dhCer(d18:0/24:1) | Cer(d17:1/22:0)	0.0154794	-0.0541794	0.0851381	0.662784	0.814388	dhCer(d18:0/24:1)	Cer(d17:1/22:0)	0.638533	0.270685	0.408406
688	dhCer(d18:0/24:1) | Cer(d17:1/24:0)	0.0350077	-0.0347354	0.104751	0.324743	0.546754	dhCer(d18:0/24:1)	Cer(d17:1/24:0)	0.638533	0.0545775	0.168064
689	dhCer(d18:0/24:1) | Cer(d17:1/24:1)	-0.0353347	-0.105228	0.0345589	0.32129	0.543107	dhCer(d18:0/24:1)	Cer(d17:1/24:1)	0.638533	0.439593	1.36821
690	dhCer(d18:0/24:1) | Cer(d18:1/14:0)	-0.0453077	-0.116651	0.0260353	0.212886	0.425855	dhCer(d18:0/24:1)	Cer(d18:1/14:0)	0.638533	0.203617	0.95646
691	dhCer(d18:0/24:1) | Cer(d18:1/16:0)	-0.0468598	-0.118367	0.0246476	0.198675	0.409028	dhCer(d18:0/24:1)	Cer(d18:1/16:0)	0.638533	0.145721	0.733465
692	dhCer(d18:0/24:1) | Cer(d18:1/18:0)	-0.0762421	-0.146529	-0.00595517	0.0335414	0.144155	dhCer(d18:0/24:1)	Cer(d18:1/18:0)	0.638533	0.0659925	1.96749
693	dhCer(d18:0/24:1) | Cer(d18:1/20:0)	-0.0622152	-0.132549	0.0081189	0.0828818	0.246987	dhCer(d18:0/24:1)	Cer(d18:1/20:0)	0.638533	0.0816632	0.985297
694	dhCer(d18:0/24:1) | Cer(d18:1/22:0)	-0.00524377	-0.0754982	0.0650106	0.883543	0.949123	dhCer(d18:0/24:1)	Cer(d18:1/22:0)	0.638533	0.705712	0.722696
695	dhCer(d18:0/24:1) | Cer(d18:1/24:0)	0.0327297	-0.0376466	0.103106	0.361539	0.580232	dhCer(d18:0/24:1)	Cer(d18:1/24:0)	0.638533	0.0276721	0.0765398
696	dhCer(d18:0/24:1) | Cer(d18:1/24:1)	-0.0692024	-0.140722	0.00231724	0.0578785	0.202793	dhCer(d18:0/24:1)	Cer(d18:1/24:1)	0.638533	0.126437	2.18453
697	dhCer(d18:0/24:1) | Cer(d18:1/26:0)	0.0334919	-0.037879	0.104863	0.357224	0.576062	dhCer(d18:0/24:1)	Cer(d18:1/26:0)	0.638533	0.0310798	0.0870039
698	dhCer(d18:0/24:1) | Cer(d18:2/14:0)	-0.0191091	-0.0905916	0.0523734	0.599877	0.772317	dhCer(d18:0/24:1)	Cer(d18:2/14:0)	0.638533	0.785668	1.06444
699	dhCer(d18:0/24:1) | Cer(d18:2/16:0)	-0.0475828	-0.119274	0.0241083	0.192983	0.402679	dhCer(d18:0/24:1)	Cer(d18:2/16:0)	0.638533	0.149265	0.77346
700	dhCer(d18:0/24:1) | Cer(d18:2/17:0)	-0.0455454	-0.116459	0.0253684	0.207753	0.419684	dhCer(d18:0/24:1)	Cer(d18:2/17:0)	0.638533	0.24035	1.1569
701	dhCer(d18:0/24:1) | Cer(d18:2/18:0)	-0.0554863	-0.125706	0.0147337	0.121269	0.306601	dhCer(d18:0/24:1)	Cer(d18:2/18:0)	0.638533	0.161385	1.3308
702	dhCer(d18:0/24:1) | Cer(d18:2/20:0)	-0.0375798	-0.107575	0.0324156	0.292227	0.515675	dhCer(d18:0/24:1)	Cer(d18:2/20:0)	0.638533	0.310362	1.06206
703	dhCer(d18:0/24:1) | Cer(d18:2/22:0)	-0.00189535	-0.0714904	0.0676997	0.957376	0.988199	dhCer(d18:0/24:1)	Cer(d18:2/22:0)	0.638533	0.708571	0.666962
704	dhCer(d18:0/24:1) | Cer(d18:2/24:0)	0.0187664	-0.050854	0.0883869	0.596842	0.771408	dhCer(d18:0/24:1)	Cer(d18:2/24:0)	0.638533	0.190122	0.318547
705	dhCer(d18:0/24:1) | Cer(d18:2/24:1)	-0.0548731	-0.124879	0.0151331	0.124282	0.309964	dhCer(d18:0/24:1)	Cer(d18:2/24:1)	0.638533	0.119286	0.959804
706	dhCer(d18:0/24:1) | Cer(d18:2/26:0)	0.0223575	-0.0488625	0.0935775	0.537901	0.730397	dhCer(d18:0/24:1)	Cer(d18:2/26:0)	0.638533	0.160961	0.29924
707	dhCer(d18:0/24:1) | Cer(d19:1/16:0)	-0.0526051	-0.123231	0.0180207	0.144097	0.340163	dhCer(d18:0/24:1)	Cer(d19:1/16:0)	0.638533	0.210609	1.46157
708	dhCer(d18:0/24:1) | Cer(d19:1/18:0)	-0.0731229	-0.14302	-0.00322598	0.0403475	0.162488	dhCer(d18:0/24:1)	Cer(d19:1/18:0)	0.638533	0.0916905	2.27252
709	dhCer(d18:0/24:1) | Cer(d19:1/20:0)	-0.0495578	-0.119246	0.0201306	0.163111	0.363822	dhCer(d18:0/24:1)	Cer(d19:1/20:0)	0.638533	0.278317	1.70631
710	dhCer(d18:0/24:1) | Cer(d19:1/22:0)	-0.00785144	-0.0781067	0.0624038	0.826403	0.918823	dhCer(d18:0/24:1)	Cer(d19:1/22:0)	0.638533	0.918476	0.772665
711	dhCer(d18:0/24:1) | Cer(d19:1/24:0)	0.0219259	-0.0490967	0.0929485	0.544661	0.733946	dhCer(d18:0/24:1)	Cer(d19:1/24:0)	0.638533	0.281757	0.517307
712	dhCer(d18:0/24:1) | Cer(d19:1/24:1)	-0.0576848	-0.128691	0.0133211	0.111169	0.291272	dhCer(d18:0/24:1)	Cer(d19:1/24:1)	0.638533	0.260658	2.3447
713	dhCer(d18:0/24:1) | Cer(d19:1/26:0)	0.0198887	-0.0523832	0.0921605	0.58919	0.766308	dhCer(d18:0/24:1)	Cer(d19:1/26:0)	0.638533	0.275865	0.468211
714	dhCer(d18:0/24:1) | Cer(d20:1/22:0)	0.0387997	-0.0316325	0.109232	0.279841	0.501511	dhCer(d18:0/24:1)	Cer(d20:1/22:0)	0.638533	0.0759156	0.271281
715	dhCer(d18:0/24:1) | Cer(d20:1/24:0)	0.0805276	0.0102704	0.150785	0.0247316	0.12005	dhCer(d18:0/24:1)	Cer(d20:1/24:0)	0.638533	0.000959028	0.0387774
716	dhCer(d18:0/24:1) | Cer(d20:1/24:1)	-0.00630813	-0.0785112	0.065895	0.863866	0.938465	dhCer(d18:0/24:1)	Cer(d20:1/24:1)	0.638533	0.791758	0.739158
717	dhCer(d18:0/24:1) | Cer(d20:1/26:0)	-0.00191551	-0.0766335	0.0728025	0.959874	0.988988	dhCer(d18:0/24:1)	Cer(d20:1/26:0)	0.638533	0.569103	0.592893
718	dhCer(d18:0/24:1) | HexCer(d18:1/16:0)	-0.0154514	-0.0946507	0.0637478	0.701827	0.841568	dhCer(d18:0/24:1)	HexCer(d18:1/16:0)	0.638533	0.973924	0.909816
719	dhCer(d18:0/24:1) | HexCer(d18:1/18:0)	-0.0542737	-0.128914	0.0203671	0.153863	0.35433	dhCer(d18:0/24:1)	HexCer(d18:1/18:0)	0.638533	0.147164	0.956457
720	dhCer(d18:0/24:1) | HexCer(d18:1/20:0)	-0.0221155	-0.0972115	0.0529805	0.563344	0.749073	dhCer(d18:0/24:1)	HexCer(d18:1/20:0)	0.638533	0.780217	1.13347
721	dhCer(d18:0/24:1) | HexCer(d18:1/22:0)	0.00631552	-0.0679431	0.0805741	0.867446	0.939871	dhCer(d18:0/24:1)	HexCer(d18:1/22:0)	0.638533	0.436381	0.503064
722	dhCer(d18:0/24:1) | HexCer(d18:1/24:0)	0.0120608	-0.0637871	0.0879088	0.755001	0.875748	dhCer(d18:0/24:1)	HexCer(d18:1/24:0)	0.638533	0.30456	0.40339
723	dhCer(d18:0/24:1) | HexCer(d18:1/24:1)	-0.0481417	-0.125484	0.0292002	0.222105	0.436645	dhCer(d18:0/24:1)	HexCer(d18:1/24:1)	0.638533	0.331015	1.49036
724	dhCer(d18:0/24:1) | Hex2Cer(d18:1/16:0)	-0.0539736	-0.12928	0.0213328	0.159835	0.360648	dhCer(d18:0/24:1)	Hex2Cer(d18:1/16:0)	0.638533	0.102196	0.639383
725	dhCer(d18:0/24:1) | Hex2Cer(d18:1/18:0)	0.0197512	-0.0597362	0.0992386	0.625829	0.791594	dhCer(d18:0/24:1)	Hex2Cer(d18:1/18:0)	0.638533	0.22987	0.367306
726	dhCer(d18:0/24:1) | Hex2Cer(d18:1/20:0)	-0.0364808	-0.109991	0.0370291	0.330246	0.550857	dhCer(d18:0/24:1)	Hex2Cer(d18:1/20:0)	0.638533	0.362308	1.09709
727	dhCer(d18:0/24:1) | Hex2Cer(d18:1/22:0)	-0.00650205	-0.0814037	0.0683996	0.864728	0.938916	dhCer(d18:0/24:1)	Hex2Cer(d18:1/22:0)	0.638533	0.764809	0.738421
728	dhCer(d18:0/24:1) | Hex2Cer(d18:1/24:0)	0.0124945	-0.0639548	0.0889439	0.748415	0.872094	dhCer(d18:0/24:1)	Hex2Cer(d18:1/24:0)	0.638533	0.228359	0.305124
729	dhCer(d18:0/24:1) | Hex2Cer(d18:1/24:1)	-0.0372084	-0.115359	0.0409426	0.350259	0.570291	dhCer(d18:0/24:1)	Hex2Cer(d18:1/24:1)	0.638533	0.435463	1.24326
730	dhCer(d18:0/24:1) | Hex3Cer(d18:1/16:0)	-0.075384	-0.152619	0.00185118	0.0557347	0.197842	dhCer(d18:0/24:1)	Hex3Cer(d18:1/16:0)	0.638533	0.00453777	0.0814172
731	dhCer(d18:0/24:1) | Hex3Cer(d18:1/18:0)	-0.0721015	-0.1519	0.00769738	0.0765066	0.236462	dhCer(d18:0/24:1)	Hex3Cer(d18:1/18:0)	0.638533	0.0315604	0.412518
732	dhCer(d18:0/24:1) | Hex3Cer(d18:1/20:0)	-0.0614966	-0.137783	0.0147901	0.113949	0.295642	dhCer(d18:0/24:1)	Hex3Cer(d18:1/20:0)	0.638533	0.0830832	0.729124
733	dhCer(d18:0/24:1) | Hex3Cer(d18:1/22:0)	-0.0725316	-0.14794	0.00287648	0.0593783	0.20555	dhCer(d18:0/24:1)	Hex3Cer(d18:1/22:0)	0.638533	0.0141978	0.239107
734	dhCer(d18:0/24:1) | Hex3Cer(d18:1/24:0)	-0.0473219	-0.124931	0.0302874	0.231678	0.446833	dhCer(d18:0/24:1)	Hex3Cer(d18:1/24:0)	0.638533	0.162642	0.702018
735	dhCer(d18:0/24:1) | Hex3Cer(d18:1/24:1)	-0.0618059	-0.143065	0.0194529	0.135812	0.328148	dhCer(d18:0/24:1)	Hex3Cer(d18:1/24:1)	0.638533	0.120429	0.886733
736	dhCer(d18:0/24:1) | GM3(d18:1/16:0)	-0.0820705	-0.15925	-0.00489129	0.0371759	0.154009	dhCer(d18:0/24:1)	GM3(d18:1/16:0)	0.638533	0.0009389	0.0252557
737	dhCer(d18:0/24:1) | GM3(d18:1/18:0)	-0.0507748	-0.129064	0.0275141	0.203338	0.414537	dhCer(d18:0/24:1)	GM3(d18:1/18:0)	0.638533	0.179057	0.880588
738	dhCer(d18:0/24:1) | GM3(d18:1/20:0)	-0.111471	-0.185155	-0.0377871	0.00307457	0.0318076	dhCer(d18:0/24:1)	GM3(d18:1/20:0)	0.638533	0.000441271	0.143523
739	dhCer(d18:0/24:1) | GM3(d18:1/22:0)	-0.0781361	-0.151044	-0.00522789	0.0357199	0.150478	dhCer(d18:0/24:1)	GM3(d18:1/22:0)	0.638533	0.00315132	0.0882232
740	dhCer(d18:0/24:1) | GM3(d18:1/24:0)	-0.0529137	-0.128422	0.0225946	0.169324	0.371556	dhCer(d18:0/24:1)	GM3(d18:1/24:0)	0.638533	0.0755512	0.446192
741	dhCer(d18:0/24:1) | GM3(d18:1/24:1)	-0.148326	-0.227272	-0.0693807	0.000242027	0.00598262	dhCer(d18:0/24:1)	GM3(d18:1/24:1)	0.638533	0.000141876	0.586198
742	dhCer(d18:0/24:1) | GM1(d18:1/16:0)	-0.101806	-0.176365	-0.0272457	0.00751303	0.0561968	dhCer(d18:0/24:1)	GM1(d18:1/16:0)	0.638533	0.000186179	0.0247809
743	dhCer(d18:0/24:1) | Sulfatide (d18:1:/16:0(OH))	-0.0303672	-0.105541	0.044807	0.428012	0.639844	dhCer(d18:0/24:1)	Sulfatide (d18:1:/16:0(OH))	0.638533	0.479618	1.12057
744	dhCer(d18:0/24:1) | Sulfatide (d18:1:/16:0)	0.00816904	-0.0655446	0.0818826	0.827832	0.919927	dhCer(d18:0/24:1)	Sulfatide (d18:1:/16:0)	0.638533	0.409945	0.495203
745	dhCer(d18:0/24:1) | Sulfatide (d18:1:/24:0(OH))	0.0153862	-0.0568424	0.0876149	0.675926	0.823579	dhCer(d18:0/24:1)	Sulfatide (d18:1:/24:0(OH))	0.638533	0.285291	0.422074
746	dhCer(d18:0/24:1) | Sulfatide (d18:1:/24:0)	0.0122014	-0.0616318	0.0860346	0.745709	0.870717	dhCer(d18:0/24:1)	Sulfatide (d18:1:/24:0)	0.638533	0.343342	0.460424
747	dhCer(d18:0/24:1) | Sulfatide (d18:1:/24:1(OH))	0.0107977	-0.0646341	0.0862295	0.778776	0.889628	dhCer(d18:0/24:1)	Sulfatide (d18:1:/24:1(OH))	0.638533	0.427038	0.548345
748	dhCer(d18:0/24:1) | Sulfatide (d18:1:/24:1)	-0.00614331	-0.0857634	0.0734768	0.879644	0.9469	dhCer(d18:0/24:1)	Sulfatide (d18:1:/24:1)	0.638533	0.771108	0.7259
749	dhCer(d18:0/24:1) | SM(34:3)	-0.115394	-0.185967	-0.0448199	0.00138469	0.0195712	dhCer(d18:0/24:1)	SM(34:3)	0.638533	8.35657e-07	0.000603498
750	dhCer(d18:0/24:1) | SM(35:2) (b)	-0.0820261	-0.157953	-0.00609908	0.0342642	0.146313	dhCer(d18:0/24:1)	SM(35:2) (b)	0.638533	0.00299558	0.0874261
751	dhCer(d18:0/24:1) | SM(37:2)	-0.0548126	-0.129028	0.0194027	0.147504	0.344934	dhCer(d18:0/24:1)	SM(37:2)	0.638533	0.114091	0.773476
752	dhCer(d18:0/24:1) | SM(41:0)	0.020884	-0.0530304	0.0947985	0.579283	0.76044	dhCer(d18:0/24:1)	SM(41:0)	0.638533	0.179665	0.310152
753	dhCer(d18:0/24:1) | SM(41:1) (a)	0.0207706	-0.0508681	0.0924092	0.5694	0.753236	dhCer(d18:0/24:1)	SM(41:1) (a)	0.638533	0.238978	0.419702
754	dhCer(d18:0/24:1) | SM(43:1)	0.0464729	-0.0286207	0.121567	0.224778	0.440737	dhCer(d18:0/24:1)	SM(43:1)	0.638533	0.0154807	0.0688711
755	dhCer(d18:0/24:1) | SM(43:2) (b)	-0.0310789	-0.109096	0.0469382	0.434438	0.645412	dhCer(d18:0/24:1)	SM(43:2) (b)	0.638533	0.762736	1.46979
756	dhCer(d18:0/24:1) | SM(43:2) (c)	-0.0297952	-0.107101	0.0475104	0.449505	0.656694	dhCer(d18:0/24:1)	SM(43:2) (c)	0.638533	0.641656	1.42053
757	dhCer(d18:0/24:1) | SM(d16:1/19:0)	-0.0424379	-0.117423	0.0325468	0.266904	0.488211	dhCer(d18:0/24:1)	SM(d16:1/19:0)	0.638533	0.351133	1.31558
758	dhCer(d18:0/24:1) | SM(d16:1/23:0)/SM(d17:1/22:0)	0.0128803	-0.059458	0.0852186	0.726773	0.859309	dhCer(d18:0/24:1)	SM(d16:1/23:0)/SM(d17:1/22:0)	0.638533	0.16433	0.226109
759	dhCer(d18:0/24:1) | SM(d16:1/24:1)	-0.0146565	-0.0912724	0.0619594	0.70736	0.84504	dhCer(d18:0/24:1)	SM(d16:1/24:1)	0.638533	0.891373	0.902699
760	dhCer(d18:0/24:1) | SM(d17:1/14:0)	-0.029797	-0.102734	0.0431399	0.422803	0.635793	dhCer(d18:0/24:1)	SM(d17:1/14:0)	0.638533	0.528763	1.25061
761	dhCer(d18:0/24:1) | SM(d17:1/16:0)	-0.006141	-0.080845	0.068563	0.871838	0.94227	dhCer(d18:0/24:1)	SM(d17:1/16:0)	0.638533	0.622608	0.714132
762	dhCer(d18:0/24:1) | SM(d17:1/24:1)	-0.0324726	-0.109643	0.0446976	0.409024	0.625647	dhCer(d18:0/24:1)	SM(d17:1/24:1)	0.638533	0.674263	1.56112
763	dhCer(d18:0/24:1) | SM(d18:0/14:0)	-0.0253111	-0.10061	0.0499875	0.509522	0.706299	dhCer(d18:0/24:1)	SM(d18:0/14:0)	0.638533	0.860834	1.2532
764	dhCer(d18:0/24:1) | SM(d18:0/16:0)	-0.00391084	-0.0825327	0.074711	0.922235	0.966849	dhCer(d18:0/24:1)	SM(d18:0/16:0)	0.638533	0.517246	0.560862
765	dhCer(d18:0/24:1) | SM(d18:0/22:0)	0.0432486	-0.0290743	0.115571	0.24079	0.457644	dhCer(d18:0/24:1)	SM(d18:0/22:0)	0.638533	0.0910832	0.378269
766	dhCer(d18:0/24:1) | SM(d18:1/14:0)/SM(d16:1/16:0)	-0.0126539	-0.0858003	0.0604926	0.734244	0.864588	dhCer(d18:0/24:1)	SM(d18:1/14:0)/SM(d16:1/16:0)	0.638533	0.858771	0.869648
767	dhCer(d18:0/24:1) | SM(d18:1/16:0)	-0.0275586	-0.104713	0.0495954	0.483386	0.68523	dhCer(d18:0/24:1)	SM(d18:1/16:0)	0.638533	0.588946	1.21838
768	dhCer(d18:0/24:1) | SM(d18:1/17:0)/SM(d17:1/18:0)	-0.0171454	-0.0923262	0.0580354	0.654494	0.808968	dhCer(d18:0/24:1)	SM(d18:1/17:0)/SM(d17:1/18:0)	0.638533	0.958847	0.975614
769	dhCer(d18:0/24:1) | SM(d18:1/18:0)/SM(d16:1/20:0)	-0.0709315	-0.144898	0.00303513	0.0601443	0.206663	dhCer(d18:0/24:1)	SM(d18:1/18:0)/SM(d16:1/20:0)	0.638533	0.0479812	0.797767
770	dhCer(d18:0/24:1) | SM(d18:1/20:0)/SM(d16:1/22:0)	-2.37039e-05	-0.072473	0.0724256	0.999488	1	dhCer(d18:0/24:1)	SM(d18:1/20:0)/SM(d16:1/22:0)	0.638533	0.374448	0.37464
771	dhCer(d18:0/24:1) | SM(d18:1/22:0)/SM(d16:1/24:0)	0.0219326	-0.0513072	0.0951724	0.556783	0.743742	dhCer(d18:0/24:1)	SM(d18:1/22:0)/SM(d16:1/24:0)	0.638533	0.0466803	0.0838392
772	dhCer(d18:0/24:1) | SM(d18:1/23:0)/SM(d17:1/24:0)	0.0177963	-0.0557634	0.0913559	0.634965	0.79676	dhCer(d18:0/24:1)	SM(d18:1/23:0)/SM(d17:1/24:0)	0.638533	0.0718286	0.113122
773	dhCer(d18:0/24:1) | SM(d18:1/24:0)	0.0525579	-0.0216382	0.126754	0.164753	0.366131	dhCer(d18:0/24:1)	SM(d18:1/24:0)	0.638533	0.00165195	0.0100268
774	dhCer(d18:0/24:1) | SM(d18:1/24:1)	-0.0236083	-0.104902	0.057685	0.56877	0.753114	dhCer(d18:0/24:1)	SM(d18:1/24:1)	0.638533	0.976442	1.12266
775	dhCer(d18:0/24:1) | SM(d18:2/14:0)	-0.0670194	-0.14167	0.00763116	0.0784	0.240017	dhCer(d18:0/24:1)	SM(d18:2/14:0)	0.638533	0.0160017	0.204103
776	dhCer(d18:0/24:1) | SM(d18:2/16:0)	-0.0414262	-0.114573	0.0317203	0.266573	0.487747	dhCer(d18:0/24:1)	SM(d18:2/16:0)	0.638533	0.0977342	0.366632
777	dhCer(d18:0/24:1) | SM(d18:2/17:0)	-0.0562705	-0.128671	0.0161295	0.127485	0.314	dhCer(d18:0/24:1)	SM(d18:2/17:0)	0.638533	0.0474651	0.372318
778	dhCer(d18:0/24:1) | SM(d18:2/18:0)	-0.0925556	-0.165078	-0.0200329	0.0124424	0.0781881	dhCer(d18:0/24:1)	SM(d18:2/18:0)	0.638533	0.00100862	0.081063
779	dhCer(d18:0/24:1) | SM(d18:2/18:1)	-0.133747	-0.204031	-0.0634635	0.000201415	0.00537787	dhCer(d18:0/24:1)	SM(d18:2/18:1)	0.638533	1.4216e-06	0.00705807
780	dhCer(d18:0/24:1) | SM(d18:2/20:0)	-0.0722857	-0.145733	0.0011619	0.0537263	0.193746	dhCer(d18:0/24:1)	SM(d18:2/20:0)	0.638533	0.00438211	0.0815635
781	dhCer(d18:0/24:1) | SM(d18:2/22:0)	-0.028385	-0.101405	0.0446348	0.445624	0.653474	dhCer(d18:0/24:1)	SM(d18:2/22:0)	0.638533	0.386493	0.867308
782	dhCer(d18:0/24:1) | SM(d18:2/23:0)	-0.0187996	-0.0934738	0.0558746	0.621287	0.788825	dhCer(d18:0/24:1)	SM(d18:2/23:0)	0.638533	0.834871	1.02776
783	dhCer(d18:0/24:1) | SM(d18:2/24:0)	-0.00588204	-0.0806276	0.0688635	0.877266	0.945976	dhCer(d18:0/24:1)	SM(d18:2/24:0)	0.638533	0.634316	0.72306
784	dhCer(d18:0/24:1) | SM(d19:1/24:1)	-0.0221422	-0.0981435	0.0538591	0.567533	0.752201	dhCer(d18:0/24:1)	SM(d19:1/24:1)	0.638533	0.88225	1.1251
785	Cer(d16:1/16:0) | dhCer(d18:0/16:0)	-0.0240813	-0.0976777	0.049515	0.520837	0.715734	Cer(d16:1/16:0)	dhCer(d18:0/16:0)	0.518906	0.998029	0.996294
786	Cer(d16:1/16:0) | dhCer(d18:0/18:0)	-0.0177613	-0.0911206	0.055598	0.634708	0.796753	Cer(d16:1/16:0)	dhCer(d18:0/18:0)	0.518906	0.719628	0.817551
787	Cer(d16:1/16:0) | dhCer(d18:0/20:0)	-0.00773686	-0.078978	0.0635043	0.831229	0.921921	Cer(d16:1/16:0)	dhCer(d18:0/20:0)	0.518906	0.538193	0.624264
788	Cer(d16:1/16:0) | dhCer(d18:0/22:0)	0.0404369	-0.0317445	0.112618	0.271782	0.493498	Cer(d16:1/16:0)	dhCer(d18:0/22:0)	0.518906	0.0304711	0.112116
789	Cer(d16:1/16:0) | dhCer(d18:0/24:0)	0.0686249	-0.00284453	0.140094	0.0598163	0.206052	Cer(d16:1/16:0)	dhCer(d18:0/24:0)	0.518906	0.000719784	0.0120332
790	Cer(d16:1/16:0) | dhCer(d18:0/24:1)	-0.00530483	-0.0752616	0.064652	0.8817	0.948232	Cer(d16:1/16:0)	dhCer(d18:0/24:1)	0.518906	0.638533	0.58853
791	Cer(d16:1/16:0) | Cer(d16:1/16:0)	0	0	0			Cer(d16:1/16:0)	Cer(d16:1/16:0)	0.518906	0.518906	0
792	Cer(d16:1/16:0) | Cer(d16:1/18:0)	-0.0414794	-0.116109	0.0331499	0.275568	0.497516	Cer(d16:1/16:0)	Cer(d16:1/18:0)	0.518906	0.758594	1.88305
793	Cer(d16:1/16:0) | Cer(d16:1/22:0)	0.0205033	-0.0527919	0.0937984	0.583058	0.762209	Cer(d16:1/16:0)	Cer(d16:1/22:0)	0.518906	0.307944	0.528153
794	Cer(d16:1/16:0) | Cer(d16:1/24:0)	0.0632833	-0.00751315	0.13408	0.0797016	0.241895	Cer(d16:1/16:0)	Cer(d16:1/24:0)	0.518906	0.0428229	0.53729
795	Cer(d16:1/16:0) | Cer(d16:1/24:1)	-0.0682186	-0.139114	0.00267736	0.0592779	0.205315	Cer(d16:1/16:0)	Cer(d16:1/24:1)	0.518906	0.371803	6.27221
796	Cer(d16:1/16:0) | Cer(d17:1/16:0)	-0.0365747	-0.106754	0.0336051	0.306588	0.529923	Cer(d16:1/16:0)	Cer(d17:1/16:0)	0.518906	0.88893	1.69252
797	Cer(d16:1/16:0) | Cer(d17:1/18:0)	-0.0339692	-0.104987	0.0370483	0.348026	0.568135	Cer(d16:1/16:0)	Cer(d17:1/18:0)	0.518906	0.737842	1.491
798	Cer(d16:1/16:0) | Cer(d17:1/20:0)	-0.0143653	-0.0852759	0.0565454	0.690965	0.834227	Cer(d16:1/16:0)	Cer(d17:1/20:0)	0.518906	0.823432	0.750988
799	Cer(d16:1/16:0) | Cer(d17:1/22:0)	0.0176406	-0.0550321	0.0903133	0.633832	0.796302	Cer(d16:1/16:0)	Cer(d17:1/22:0)	0.518906	0.270685	0.427061
800	Cer(d16:1/16:0) | Cer(d17:1/24:0)	0.0476467	-0.0233101	0.118604	0.18783	0.39613	Cer(d16:1/16:0)	Cer(d17:1/24:0)	0.518906	0.0545775	0.290569
801	Cer(d16:1/16:0) | Cer(d17:1/24:1)	-0.0521449	-0.122465	0.0181753	0.145884	0.342659	Cer(d16:1/16:0)	Cer(d17:1/24:1)	0.518906	0.439593	3.01331
802	Cer(d16:1/16:0) | Cer(d18:1/14:0)	-0.0642579	-0.13432	0.00580426	0.0721834	0.228097	Cer(d16:1/16:0)	Cer(d18:1/14:0)	0.518906	0.203617	2.82083
803	Cer(d16:1/16:0) | Cer(d18:1/16:0)	-0.0607479	-0.130547	0.00905152	0.0879465	0.256109	Cer(d16:1/16:0)	Cer(d18:1/16:0)	0.518906	0.145721	1.65693
804	Cer(d16:1/16:0) | Cer(d18:1/18:0)	-0.0832937	-0.154282	-0.012305	0.0215286	0.110444	Cer(d16:1/16:0)	Cer(d18:1/18:0)	0.518906	0.0659925	3.06534
805	Cer(d16:1/16:0) | Cer(d18:1/20:0)	-0.0718359	-0.14226	-0.00141198	0.0455914	0.174826	Cer(d16:1/16:0)	Cer(d18:1/20:0)	0.518906	0.0816632	1.7912
806	Cer(d16:1/16:0) | Cer(d18:1/22:0)	-0.0133742	-0.085526	0.0587775	0.71604	0.851264	Cer(d16:1/16:0)	Cer(d18:1/22:0)	0.518906	0.705712	0.724689
807	Cer(d16:1/16:0) | Cer(d18:1/24:0)	0.0343023	-0.0366989	0.105304	0.343211	0.563821	Cer(d16:1/16:0)	Cer(d18:1/24:0)	0.518906	0.0276721	0.0806271
808	Cer(d16:1/16:0) | Cer(d18:1/24:1)	-0.0620466	-0.132247	0.00815404	0.083132	0.247557	Cer(d16:1/16:0)	Cer(d18:1/24:1)	0.518906	0.126437	1.52092
809	Cer(d16:1/16:0) | Cer(d18:1/26:0)	0.0305442	-0.0397078	0.100796	0.393634	0.610575	Cer(d16:1/16:0)	Cer(d18:1/26:0)	0.518906	0.0310798	0.0789563
810	Cer(d16:1/16:0) | Cer(d18:2/14:0)	-0.0292333	-0.100623	0.0421568	0.421719	0.634861	Cer(d16:1/16:0)	Cer(d18:2/14:0)	0.518906	0.785668	1.23046
811	Cer(d16:1/16:0) | Cer(d18:2/16:0)	-0.0666768	-0.136275	0.00292168	0.0603969	0.206851	Cer(d16:1/16:0)	Cer(d18:2/16:0)	0.518906	0.149265	2.47139
812	Cer(d16:1/16:0) | Cer(d18:2/17:0)	-0.0518416	-0.12264	0.0189572	0.150997	0.350315	Cer(d16:1/16:0)	Cer(d18:2/17:0)	0.518906	0.24035	1.59175
813	Cer(d16:1/16:0) | Cer(d18:2/18:0)	-0.0693198	-0.139863	0.0012232	0.0540964	0.194556	Cer(d16:1/16:0)	Cer(d18:2/18:0)	0.518906	0.161385	2.98328
814	Cer(d16:1/16:0) | Cer(d18:2/20:0)	-0.0503708	-0.120426	0.0196843	0.158503	0.359436	Cer(d16:1/16:0)	Cer(d18:2/20:0)	0.518906	0.310362	1.95809
815	Cer(d16:1/16:0) | Cer(d18:2/22:0)	-0.00814734	-0.0789284	0.0626337	0.821286	0.914821	Cer(d16:1/16:0)	Cer(d18:2/22:0)	0.518906	0.708571	0.631822
816	Cer(d16:1/16:0) | Cer(d18:2/24:0)	0.0192241	-0.0503676	0.0888157	0.587772	0.765478	Cer(d16:1/16:0)	Cer(d18:2/24:0)	0.518906	0.190122	0.323463
817	Cer(d16:1/16:0) | Cer(d18:2/24:1)	-0.0660917	-0.135846	0.00366304	0.0632707	0.212627	Cer(d16:1/16:0)	Cer(d18:2/24:1)	0.518906	0.119286	1.88533
818	Cer(d16:1/16:0) | Cer(d18:2/26:0)	0.0218074	-0.0482238	0.0918386	0.541176	0.732725	Cer(d16:1/16:0)	Cer(d18:2/26:0)	0.518906	0.160961	0.297429
819	Cer(d16:1/16:0) | Cer(d19:1/16:0)	-0.0646711	-0.135064	0.00572217	0.0717024	0.227684	Cer(d16:1/16:0)	Cer(d19:1/16:0)	0.518906	0.210609	2.93726
820	Cer(d16:1/16:0) | Cer(d19:1/18:0)	-0.0823154	-0.153199	-0.0114314	0.0229044	0.114589	Cer(d16:1/16:0)	Cer(d19:1/18:0)	0.518906	0.0916905	4.00317
821	Cer(d16:1/16:0) | Cer(d19:1/20:0)	-0.0609357	-0.131683	0.00981204	0.0912775	0.26185	Cer(d16:1/16:0)	Cer(d19:1/20:0)	0.518906	0.278317	3.04913
822	Cer(d16:1/16:0) | Cer(d19:1/22:0)	-0.0159979	-0.0888618	0.056866	0.666574	0.816982	Cer(d16:1/16:0)	Cer(d19:1/22:0)	0.518906	0.918476	0.778468
823	Cer(d16:1/16:0) | Cer(d19:1/24:0)	0.0235939	-0.0494838	0.0966717	0.52639	0.720059	Cer(d16:1/16:0)	Cer(d19:1/24:0)	0.518906	0.281757	0.535263
824	Cer(d16:1/16:0) | Cer(d19:1/24:1)	-0.0616574	-0.132762	0.00944683	0.0891105	0.25805	Cer(d16:1/16:0)	Cer(d19:1/24:1)	0.518906	0.260658	2.9251
825	Cer(d16:1/16:0) | Cer(d19:1/26:0)	0.0169015	-0.0559765	0.0897795	0.649036	0.804841	Cer(d16:1/16:0)	Cer(d19:1/26:0)	0.518906	0.275865	0.425038
826	Cer(d16:1/16:0) | Cer(d20:1/22:0)	0.0373069	-0.0356355	0.110249	0.315671	0.539519	Cer(d16:1/16:0)	Cer(d20:1/22:0)	0.518906	0.0759156	0.24049
827	Cer(d16:1/16:0) | Cer(d20:1/24:0)	0.0837103	0.0122819	0.155139	0.0216832	0.111057	Cer(d16:1/16:0)	Cer(d20:1/24:0)	0.518906	0.000959028	0.044229
828	Cer(d16:1/16:0) | Cer(d20:1/24:1)	-0.0100845	-0.0816351	0.0614661	0.782094	0.891162	Cer(d16:1/16:0)	Cer(d20:1/24:1)	0.518906	0.791758	0.663484
829	Cer(d16:1/16:0) | Cer(d20:1/26:0)	-0.00793867	-0.0829236	0.0670462	0.835411	0.923876	Cer(d16:1/16:0)	Cer(d20:1/26:0)	0.518906	0.569103	0.621139
830	Cer(d16:1/16:0) | HexCer(d18:1/16:0)	-0.0192708	-0.0962547	0.0577131	0.623274	0.79	Cer(d16:1/16:0)	HexCer(d18:1/16:0)	0.518906	0.973924	0.83255
831	Cer(d16:1/16:0) | HexCer(d18:1/18:0)	-0.0523219	-0.122796	0.0181518	0.145398	0.342204	Cer(d16:1/16:0)	HexCer(d18:1/18:0)	0.518906	0.147164	1.01215
832	Cer(d16:1/16:0) | HexCer(d18:1/20:0)	-0.0243952	-0.0954782	0.0466878	0.500684	0.69972	Cer(d16:1/16:0)	HexCer(d18:1/20:0)	0.518906	0.780217	1.03639
833	Cer(d16:1/16:0) | HexCer(d18:1/22:0)	0.00112273	-0.0712415	0.073487	0.97571	0.998914	Cer(d16:1/16:0)	HexCer(d18:1/22:0)	0.518906	0.436381	0.447244
834	Cer(d16:1/16:0) | HexCer(d18:1/24:0)	0.00624765	-0.06664	0.0791353	0.866413	0.939871	Cer(d16:1/16:0)	HexCer(d18:1/24:0)	0.518906	0.30456	0.351518
835	Cer(d16:1/16:0) | HexCer(d18:1/24:1)	-0.0409146	-0.112863	0.0310336	0.264618	0.485434	Cer(d16:1/16:0)	HexCer(d18:1/24:1)	0.518906	0.331015	1.25092
836	Cer(d16:1/16:0) | Hex2Cer(d18:1/16:0)	-0.0538908	-0.125787	0.0180054	0.141575	0.336908	Cer(d16:1/16:0)	Hex2Cer(d18:1/16:0)	0.518906	0.102196	0.721848
837	Cer(d16:1/16:0) | Hex2Cer(d18:1/18:0)	0.0112624	-0.0621204	0.0846452	0.763274	0.879847	Cer(d16:1/16:0)	Hex2Cer(d18:1/18:0)	0.518906	0.22987	0.301164
838	Cer(d16:1/16:0) | Hex2Cer(d18:1/20:0)	-0.0375668	-0.107893	0.0327599	0.294671	0.517535	Cer(d16:1/16:0)	Hex2Cer(d18:1/20:0)	0.518906	0.362308	1.22953
839	Cer(d16:1/16:0) | Hex2Cer(d18:1/22:0)	-0.0113714	-0.0830373	0.0602945	0.755509	0.876017	Cer(d16:1/16:0)	Hex2Cer(d18:1/22:0)	0.518906	0.764809	0.68683
840	Cer(d16:1/16:0) | Hex2Cer(d18:1/24:0)	0.00620357	-0.0664738	0.0788809	0.866967	0.939871	Cer(d16:1/16:0)	Hex2Cer(d18:1/24:0)	0.518906	0.228359	0.2634
841	Cer(d16:1/16:0) | Hex2Cer(d18:1/24:1)	-0.0359968	-0.10922	0.0372263	0.33481	0.5542	Cer(d16:1/16:0)	Hex2Cer(d18:1/24:1)	0.518906	0.435463	1.30063
842	Cer(d16:1/16:0) | Hex3Cer(d18:1/16:0)	-0.0707833	-0.143164	0.00159714	0.0552604	0.196785	Cer(d16:1/16:0)	Hex3Cer(d18:1/16:0)	0.518906	0.00453777	0.0821161
843	Cer(d16:1/16:0) | Hex3Cer(d18:1/18:0)	-0.0713321	-0.148396	0.00573195	0.069598	0.224073	Cer(d16:1/16:0)	Hex3Cer(d18:1/18:0)	0.518906	0.0315604	0.453467
844	Cer(d16:1/16:0) | Hex3Cer(d18:1/20:0)	-0.0615557	-0.13416	0.0110486	0.0964512	0.269944	Cer(d16:1/16:0)	Hex3Cer(d18:1/20:0)	0.518906	0.0830832	0.861401
845	Cer(d16:1/16:0) | Hex3Cer(d18:1/22:0)	-0.0755856	-0.147955	-0.00321617	0.040675	0.162968	Cer(d16:1/16:0)	Hex3Cer(d18:1/22:0)	0.518906	0.0141978	0.349053
846	Cer(d16:1/16:0) | Hex3Cer(d18:1/24:0)	-0.0499335	-0.123516	0.0236487	0.183198	0.391338	Cer(d16:1/16:0)	Hex3Cer(d18:1/24:0)	0.518906	0.162642	0.887796
847	Cer(d16:1/16:0) | Hex3Cer(d18:1/24:1)	-0.0527688	-0.126867	0.0213295	0.162514	0.363568	Cer(d16:1/16:0)	Hex3Cer(d18:1/24:1)	0.518906	0.120429	0.74104
848	Cer(d16:1/16:0) | GM3(d18:1/16:0)	-0.0776214	-0.150307	-0.0049355	0.0363786	0.151899	Cer(d16:1/16:0)	GM3(d18:1/16:0)	0.518906	0.0009389	0.0258092
849	Cer(d16:1/16:0) | GM3(d18:1/18:0)	-0.0486498	-0.122091	0.0247916	0.193848	0.403345	Cer(d16:1/16:0)	GM3(d18:1/18:0)	0.518906	0.179057	0.923697
850	Cer(d16:1/16:0) | GM3(d18:1/20:0)	-0.0959905	-0.165715	-0.026266	0.00703464	0.0540233	Cer(d16:1/16:0)	GM3(d18:1/20:0)	0.518906	0.000441271	0.0627283
851	Cer(d16:1/16:0) | GM3(d18:1/22:0)	-0.0793182	-0.149108	-0.00952874	0.0259651	0.123017	Cer(d16:1/16:0)	GM3(d18:1/22:0)	0.518906	0.00315132	0.121368
852	Cer(d16:1/16:0) | GM3(d18:1/24:0)	-0.0588161	-0.131112	0.0134802	0.110665	0.290939	Cer(d16:1/16:0)	GM3(d18:1/24:0)	0.518906	0.0755512	0.682699
853	Cer(d16:1/16:0) | GM3(d18:1/24:1)	-0.105988	-0.177126	-0.0348494	0.00355067	0.0349434	Cer(d16:1/16:0)	GM3(d18:1/24:1)	0.518906	0.000141876	0.0399576
854	Cer(d16:1/16:0) | GM1(d18:1/16:0)	-0.0960046	-0.167946	-0.0240629	0.00897766	0.0625668	Cer(d16:1/16:0)	GM1(d18:1/16:0)	0.518906	0.000186179	0.0207381
855	Cer(d16:1/16:0) | Sulfatide (d18:1:/16:0(OH))	-0.0352253	-0.107023	0.0365723	0.335779	0.555506	Cer(d16:1/16:0)	Sulfatide (d18:1:/16:0(OH))	0.518906	0.479618	1.42837
856	Cer(d16:1/16:0) | Sulfatide (d18:1:/16:0)	0.00280171	-0.0678349	0.0734383	0.937956	0.977179	Cer(d16:1/16:0)	Sulfatide (d18:1:/16:0)	0.518906	0.409945	0.437062
857	Cer(d16:1/16:0) | Sulfatide (d18:1:/24:0(OH))	0.010579	-0.0594359	0.0805938	0.766836	0.881158	Cer(d16:1/16:0)	Sulfatide (d18:1:/24:0(OH))	0.518906	0.285291	0.372036
858	Cer(d16:1/16:0) | Sulfatide (d18:1:/24:0)	0.00702454	-0.0637568	0.0778059	0.84558	0.929771	Cer(d16:1/16:0)	Sulfatide (d18:1:/24:0)	0.518906	0.343342	0.406043
859	Cer(d16:1/16:0) | Sulfatide (d18:1:/24:1(OH))	0.00433963	-0.066673	0.0753522	0.904539	0.959172	Cer(d16:1/16:0)	Sulfatide (d18:1:/24:1(OH))	0.518906	0.427038	0.472106
860	Cer(d16:1/16:0) | Sulfatide (d18:1:/24:1)	-0.0103699	-0.0839688	0.063229	0.782161	0.891162	Cer(d16:1/16:0)	Sulfatide (d18:1:/24:1)	0.518906	0.771108	0.663427
861	Cer(d16:1/16:0) | SM(34:3)	-0.135211	-0.205265	-0.0651564	0.000163428	0.00474061	Cer(d16:1/16:0)	SM(34:3)	0.518906	8.35657e-07	0.00511332
862	Cer(d16:1/16:0) | SM(35:2) (b)	-0.0870373	-0.159254	-0.014821	0.0182339	0.0987455	Cer(d16:1/16:0)	SM(35:2) (b)	0.518906	0.00299558	0.164286
863	Cer(d16:1/16:0) | SM(37:2)	-0.0592282	-0.130811	0.0123545	0.104728	0.2832	Cer(d16:1/16:0)	SM(37:2)	0.518906	0.114091	1.08941
864	Cer(d16:1/16:0) | SM(41:0)	0.00921405	-0.0616177	0.0800458	0.798505	0.900932	Cer(d16:1/16:0)	SM(41:0)	0.518906	0.179665	0.225002
865	Cer(d16:1/16:0) | SM(41:1) (a)	0.0172133	-0.0541556	0.0885822	0.636004	0.797263	Cer(d16:1/16:0)	SM(41:1) (a)	0.518906	0.238978	0.37575
866	Cer(d16:1/16:0) | SM(43:1)	0.041797	-0.0313612	0.114955	0.262396	0.482056	Cer(d16:1/16:0)	SM(43:1)	0.518906	0.0154807	0.0589974
867	Cer(d16:1/16:0) | SM(43:2) (b)	-0.0280806	-0.0995949	0.0434337	0.441043	0.650185	Cer(d16:1/16:0)	SM(43:2) (b)	0.518906	0.762736	1.17655
868	Cer(d16:1/16:0) | SM(43:2) (c)	-0.0309776	-0.103096	0.0411404	0.399358	0.617489	Cer(d16:1/16:0)	SM(43:2) (c)	0.518906	0.641656	1.29935
869	Cer(d16:1/16:0) | SM(d16:1/19:0)	-0.0536377	-0.126256	0.0189801	0.147467	0.344934	Cer(d16:1/16:0)	SM(d16:1/19:0)	0.518906	0.351133	2.3811
870	Cer(d16:1/16:0) | SM(d16:1/23:0)/SM(d17:1/22:0)	0.0088111	-0.0625588	0.080181	0.808564	0.907757	Cer(d16:1/16:0)	SM(d16:1/23:0)/SM(d17:1/22:0)	0.518906	0.16433	0.203237
871	Cer(d16:1/16:0) | SM(d16:1/24:1)	-0.0201619	-0.0919654	0.0516416	0.581635	0.76197	Cer(d16:1/16:0)	SM(d16:1/24:1)	0.518906	0.891373	0.892152
872	Cer(d16:1/16:0) | SM(d17:1/14:0)	-0.0494133	-0.121207	0.0223802	0.177048	0.382941	Cer(d16:1/16:0)	SM(d17:1/14:0)	0.518906	0.528763	2.93088
873	Cer(d16:1/16:0) | SM(d17:1/16:0)	-0.0158332	-0.088036	0.0563696	0.666959	0.817296	Cer(d16:1/16:0)	SM(d17:1/16:0)	0.518906	0.622608	0.778018
874	Cer(d16:1/16:0) | SM(d17:1/24:1)	-0.0332865	-0.104984	0.0384111	0.36237	0.580835	Cer(d16:1/16:0)	SM(d17:1/24:1)	0.518906	0.674263	1.43198
875	Cer(d16:1/16:0) | SM(d18:0/14:0)	-0.0298334	-0.100772	0.041105	0.409289	0.62575	Cer(d16:1/16:0)	SM(d18:0/14:0)	0.518906	0.860834	1.26782
876	Cer(d16:1/16:0) | SM(d18:0/16:0)	-0.00851071	-0.0798724	0.062851	0.814949	0.910979	Cer(d16:1/16:0)	SM(d18:0/16:0)	0.518906	0.517246	0.634697
877	Cer(d16:1/16:0) | SM(d18:0/22:0)	0.0269479	-0.0449805	0.0988763	0.46227	0.66581	Cer(d16:1/16:0)	SM(d18:0/22:0)	0.518906	0.0910832	0.197034
878	Cer(d16:1/16:0) | SM(d18:1/14:0)/SM(d16:1/16:0)	-0.026914	-0.0977043	0.0438762	0.455674	0.660369	Cer(d16:1/16:0)	SM(d18:1/14:0)/SM(d16:1/16:0)	0.518906	0.858771	1.13877
879	Cer(d16:1/16:0) | SM(d18:1/16:0)	-0.030145	-0.101698	0.0414077	0.408461	0.625391	Cer(d16:1/16:0)	SM(d18:1/16:0)	0.518906	0.588946	1.27039
880	Cer(d16:1/16:0) | SM(d18:1/17:0)/SM(d17:1/18:0)	-0.024277	-0.0975702	0.0490163	0.515727	0.711627	Cer(d16:1/16:0)	SM(d18:1/17:0)/SM(d17:1/18:0)	0.518906	0.958847	1.00616
881	Cer(d16:1/16:0) | SM(d18:1/18:0)/SM(d16:1/20:0)	-0.065176	-0.135108	0.00475636	0.0677045	0.220395	Cer(d16:1/16:0)	SM(d18:1/18:0)/SM(d16:1/20:0)	0.518906	0.0479812	0.708685
882	Cer(d16:1/16:0) | SM(d18:1/20:0)/SM(d16:1/22:0)	-0.00748003	-0.0777561	0.062796	0.834541	0.923607	Cer(d16:1/16:0)	SM(d18:1/20:0)/SM(d16:1/22:0)	0.518906	0.374448	0.448687
883	Cer(d16:1/16:0) | SM(d18:1/22:0)/SM(d16:1/24:0)	0.0160326	-0.0551983	0.0872635	0.658715	0.810963	Cer(d16:1/16:0)	SM(d18:1/22:0)/SM(d16:1/24:0)	0.518906	0.0466803	0.0708656
884	Cer(d16:1/16:0) | SM(d18:1/23:0)/SM(d17:1/24:0)	0.0105703	-0.0602419	0.0813825	0.76957	0.883177	Cer(d16:1/16:0)	SM(d18:1/23:0)/SM(d17:1/24:0)	0.518906	0.0718286	0.0933361
885	Cer(d16:1/16:0) | SM(d18:1/24:0)	0.0454867	-0.0262507	0.117224	0.213603	0.426836	Cer(d16:1/16:0)	SM(d18:1/24:0)	0.518906	0.00165195	0.00773374
886	Cer(d16:1/16:0) | SM(d18:1/24:1)	-0.0194663	-0.0908835	0.0519509	0.59274	0.768823	Cer(d16:1/16:0)	SM(d18:1/24:1)	0.518906	0.976442	0.875437
887	Cer(d16:1/16:0) | SM(d18:2/14:0)	-0.0864803	-0.160636	-0.0123249	0.0223328	0.112652	Cer(d16:1/16:0)	SM(d18:2/14:0)	0.518906	0.0160017	0.716511
888	Cer(d16:1/16:0) | SM(d18:2/16:0)	-0.0481727	-0.118522	0.022176	0.179258	0.385962	Cer(d16:1/16:0)	SM(d18:2/16:0)	0.518906	0.0977342	0.545216
889	Cer(d16:1/16:0) | SM(d18:2/17:0)	-0.0690038	-0.13965	0.00164271	0.0555559	0.197615	Cer(d16:1/16:0)	SM(d18:2/17:0)	0.518906	0.0474651	0.854366
890	Cer(d16:1/16:0) | SM(d18:2/18:0)	-0.091697	-0.161936	-0.0214581	0.0105755	0.0702959	Cer(d16:1/16:0)	SM(d18:2/18:0)	0.518906	0.00100862	0.0953732
891	Cer(d16:1/16:0) | SM(d18:2/18:1)	-0.141356	-0.211073	-0.0716389	7.55244e-05	0.00276253	Cer(d16:1/16:0)	SM(d18:2/18:1)	0.518906	1.4216e-06	0.0188231
892	Cer(d16:1/16:0) | SM(d18:2/20:0)	-0.0744948	-0.144942	-0.00404724	0.0382422	0.156877	Cer(d16:1/16:0)	SM(d18:2/20:0)	0.518906	0.00438211	0.114588
893	Cer(d16:1/16:0) | SM(d18:2/22:0)	-0.0367441	-0.107856	0.0343677	0.310731	0.533815	Cer(d16:1/16:0)	SM(d18:2/22:0)	0.518906	0.386493	1.24382
894	Cer(d16:1/16:0) | SM(d18:2/23:0)	-0.0259391	-0.0978542	0.045976	0.47911	0.681535	Cer(d16:1/16:0)	SM(d18:2/23:0)	0.518906	0.834871	1.08306
895	Cer(d16:1/16:0) | SM(d18:2/24:0)	-0.0120718	-0.0839417	0.059798	0.741684	0.869232	Cer(d16:1/16:0)	SM(d18:2/24:0)	0.518906	0.634316	0.699633
896	Cer(d16:1/16:0) | SM(d19:1/24:1)	-0.0242557	-0.0967625	0.048251	0.511554	0.708031	Cer(d16:1/16:0)	SM(d19:1/24:1)	0.518906	0.88225	1.01437
897	Cer(d16:1/18:0) | dhCer(d18:0/16:0)	0.0118375	-0.0634785	0.0871534	0.75775	0.877262	Cer(d16:1/18:0)	dhCer(d18:0/16:0)	0.758594	0.998029	1.00111
898	Cer(d16:1/18:0) | dhCer(d18:0/18:0)	0.0181358	-0.0560222	0.0922937	0.631296	0.794915	Cer(d16:1/18:0)	dhCer(d18:0/18:0)	0.758594	0.719628	1.13992
899	Cer(d16:1/18:0) | dhCer(d18:0/20:0)	0.0246489	-0.0482702	0.0975679	0.507148	0.704861	Cer(d16:1/18:0)	dhCer(d18:0/20:0)	0.758594	0.538193	1.06122
900	Cer(d16:1/18:0) | dhCer(d18:0/22:0)	0.0590509	-0.0125263	0.130628	0.105743	0.283927	Cer(d16:1/18:0)	dhCer(d18:0/22:0)	0.758594	0.0304711	0.288163
901	Cer(d16:1/18:0) | dhCer(d18:0/24:0)	0.0823105	0.00988011	0.154741	0.0259818	0.123017	Cer(d16:1/18:0)	dhCer(d18:0/24:0)	0.758594	0.000719784	0.0277034
902	Cer(d16:1/18:0) | dhCer(d18:0/24:1)	0.0232698	-0.0473887	0.0939283	0.518142	0.713636	Cer(d16:1/18:0)	dhCer(d18:0/24:1)	0.758594	0.638533	1.23235
903	Cer(d16:1/18:0) | Cer(d16:1/16:0)	0.0414794	-0.0331499	0.116109	0.275568	0.497516	Cer(d16:1/18:0)	Cer(d16:1/16:0)	0.758594	0.518906	1.88305
904	Cer(d16:1/18:0) | Cer(d16:1/18:0)	0	0	0			Cer(d16:1/18:0)	Cer(d16:1/18:0)	0.758594	0.758594	0
905	Cer(d16:1/18:0) | Cer(d16:1/22:0)	0.0471647	-0.0239842	0.118314	0.193532	0.402984	Cer(d16:1/18:0)	Cer(d16:1/22:0)	0.758594	0.307944	1.59118
906	Cer(d16:1/18:0) | Cer(d16:1/24:0)	0.0764143	0.00440136	0.148427	0.037579	0.155082	Cer(d16:1/18:0)	Cer(d16:1/24:0)	0.758594	0.0428229	1.13954
907	Cer(d16:1/18:0) | Cer(d16:1/24:1)	-0.0223443	-0.0941464	0.0494577	0.541438	0.732725	Cer(d16:1/18:0)	Cer(d16:1/24:1)	0.758594	0.371803	0.686695
908	Cer(d16:1/18:0) | Cer(d17:1/16:0)	0.0101938	-0.065227	0.0856147	0.790822	0.895788	Cer(d16:1/18:0)	Cer(d17:1/16:0)	0.758594	0.88893	0.959247
909	Cer(d16:1/18:0) | Cer(d17:1/18:0)	0.006398	-0.0676904	0.0804865	0.865425	0.93935	Cer(d16:1/18:0)	Cer(d17:1/18:0)	0.758594	0.737842	0.852578
910	Cer(d16:1/18:0) | Cer(d17:1/20:0)	0.023694	-0.0475875	0.0949756	0.514245	0.710822	Cer(d16:1/18:0)	Cer(d17:1/20:0)	0.758594	0.823432	1.47516
911	Cer(d16:1/18:0) | Cer(d17:1/22:0)	0.0459631	-0.0261606	0.118087	0.211297	0.424069	Cer(d16:1/18:0)	Cer(d17:1/22:0)	0.758594	0.270685	1.28106
912	Cer(d16:1/18:0) | Cer(d17:1/24:0)	0.0666812	-0.00666722	0.14003	0.0747157	0.233777	Cer(d16:1/18:0)	Cer(d17:1/24:0)	0.758594	0.0545775	0.730469
913	Cer(d16:1/18:0) | Cer(d17:1/24:1)	-0.0110497	-0.0835329	0.0614336	0.764816	0.880115	Cer(d16:1/18:0)	Cer(d17:1/24:1)	0.758594	0.439593	0.574769
914	Cer(d16:1/18:0) | Cer(d18:1/14:0)	-0.0220445	-0.0950771	0.0509882	0.553652	0.742084	Cer(d16:1/18:0)	Cer(d18:1/14:0)	0.758594	0.203617	0.36777
915	Cer(d16:1/18:0) | Cer(d18:1/16:0)	-0.0137725	-0.0866264	0.0590813	0.710653	0.847453	Cer(d16:1/18:0)	Cer(d18:1/16:0)	0.758594	0.145721	0.205052
916	Cer(d16:1/18:0) | Cer(d18:1/18:0)	-0.0640383	-0.134878	0.00680099	0.0763592	0.236462	Cer(d16:1/18:0)	Cer(d18:1/18:0)	0.758594	0.0659925	0.864238
917	Cer(d16:1/18:0) | Cer(d18:1/20:0)	-0.0358336	-0.107629	0.0359617	0.32749	0.549425	Cer(d16:1/18:0)	Cer(d18:1/20:0)	0.758594	0.0816632	0.249361
918	Cer(d16:1/18:0) | Cer(d18:1/22:0)	0.0188469	-0.0532238	0.0909175	0.607841	0.778155	Cer(d16:1/18:0)	Cer(d18:1/22:0)	0.758594	0.705712	1.16101
919	Cer(d16:1/18:0) | Cer(d18:1/24:0)	0.0543088	-0.0190045	0.127622	0.146296	0.343318	Cer(d16:1/18:0)	Cer(d18:1/24:0)	0.758594	0.0276721	0.189152
920	Cer(d16:1/18:0) | Cer(d18:1/24:1)	-0.024474	-0.0973388	0.0483908	0.50985	0.706445	Cer(d16:1/18:0)	Cer(d18:1/24:1)	0.758594	0.126437	0.247989
921	Cer(d16:1/18:0) | Cer(d18:1/26:0)	0.0539805	-0.0204061	0.128367	0.154688	0.354983	Cer(d16:1/18:0)	Cer(d18:1/26:0)	0.758594	0.0310798	0.200919
922	Cer(d16:1/18:0) | Cer(d18:2/14:0)	0.0023788	-0.0697233	0.0744809	0.948376	0.983019	Cer(d16:1/18:0)	Cer(d18:2/14:0)	0.758594	0.785668	0.799887
923	Cer(d16:1/18:0) | Cer(d18:2/16:0)	-0.0211094	-0.094148	0.0519293	0.570625	0.75408	Cer(d16:1/18:0)	Cer(d18:2/16:0)	0.758594	0.149265	0.261581
924	Cer(d16:1/18:0) | Cer(d18:2/17:0)	-0.0257379	-0.0986707	0.0471949	0.488654	0.689608	Cer(d16:1/18:0)	Cer(d18:2/17:0)	0.758594	0.24035	0.491861
925	Cer(d16:1/18:0) | Cer(d18:2/18:0)	-0.0484604	-0.118394	0.0214736	0.174129	0.37846	Cer(d16:1/18:0)	Cer(d18:2/18:0)	0.758594	0.161385	0.926813
926	Cer(d16:1/18:0) | Cer(d18:2/20:0)	-0.0164592	-0.0870397	0.0541213	0.647228	0.803859	Cer(d16:1/18:0)	Cer(d18:2/20:0)	0.758594	0.310362	0.479525
927	Cer(d16:1/18:0) | Cer(d18:2/22:0)	0.018844	-0.0514886	0.0891766	0.599057	0.772317	Cer(d16:1/18:0)	Cer(d18:2/22:0)	0.758594	0.708571	1.18281
928	Cer(d16:1/18:0) | Cer(d18:2/24:0)	0.0402677	-0.0312707	0.111806	0.269506	0.491155	Cer(d16:1/18:0)	Cer(d18:2/24:0)	0.758594	0.190122	0.705448
929	Cer(d16:1/18:0) | Cer(d18:2/24:1)	-0.029928	-0.100948	0.0410921	0.408345	0.625365	Cer(d16:1/18:0)	Cer(d18:2/24:1)	0.758594	0.119286	0.292121
930	Cer(d16:1/18:0) | Cer(d18:2/26:0)	0.0439852	-0.0293451	0.117315	0.239354	0.456193	Cer(d16:1/18:0)	Cer(d18:2/26:0)	0.758594	0.160961	0.672481
931	Cer(d16:1/18:0) | Cer(d19:1/16:0)	-0.0358073	-0.110133	0.0385186	0.344573	0.565539	Cer(d16:1/18:0)	Cer(d19:1/16:0)	0.758594	0.210609	0.611216
932	Cer(d16:1/18:0) | Cer(d19:1/18:0)	-0.0705789	-0.143234	0.00207675	0.0568998	0.200257	Cer(d16:1/18:0)	Cer(d19:1/18:0)	0.758594	0.0916905	1.61144
933	Cer(d16:1/18:0) | Cer(d19:1/20:0)	-0.0375519	-0.111002	0.0358987	0.315864	0.539556	Cer(d16:1/18:0)	Cer(d19:1/20:0)	0.758594	0.278317	0.881132
934	Cer(d16:1/18:0) | Cer(d19:1/22:0)	0.015922	-0.0587956	0.0906397	0.675819	0.823579	Cer(d16:1/18:0)	Cer(d19:1/22:0)	0.758594	0.918476	1.12248
935	Cer(d16:1/18:0) | Cer(d19:1/24:0)	0.0529327	-0.0241919	0.130057	0.178272	0.384691	Cer(d16:1/18:0)	Cer(d19:1/24:0)	0.758594	0.281757	1.58049
936	Cer(d16:1/18:0) | Cer(d19:1/24:1)	-0.0374735	-0.112704	0.0377566	0.32845	0.549487	Cer(d16:1/18:0)	Cer(d19:1/24:1)	0.758594	0.260658	0.793598
937	Cer(d16:1/18:0) | Cer(d19:1/26:0)	0.047183	-0.0304823	0.124848	0.233386	0.449042	Cer(d16:1/18:0)	Cer(d19:1/26:0)	0.758594	0.275865	1.18201
938	Cer(d16:1/18:0) | Cer(d20:1/22:0)	0.0628324	-0.0103844	0.136049	0.0924619	0.263862	Cer(d16:1/18:0)	Cer(d20:1/22:0)	0.758594	0.0759156	0.821048
939	Cer(d16:1/18:0) | Cer(d20:1/24:0)	0.106185	0.0318665	0.180503	0.00516401	0.0445202	Cer(d16:1/18:0)	Cer(d20:1/24:0)	0.758594	0.000959028	0.185714
940	Cer(d16:1/18:0) | Cer(d20:1/24:1)	0.0222587	-0.0522079	0.0967252	0.557514	0.743742	Cer(d16:1/18:0)	Cer(d20:1/24:1)	0.758594	0.791758	1.36067
941	Cer(d16:1/18:0) | Cer(d20:1/26:0)	0.0216079	-0.0547647	0.0979804	0.578767	0.760079	Cer(d16:1/18:0)	Cer(d20:1/26:0)	0.758594	0.569103	0.983301
942	Cer(d16:1/18:0) | HexCer(d18:1/16:0)	0.00918998	-0.070329	0.088709	0.820579	0.914314	Cer(d16:1/18:0)	HexCer(d18:1/16:0)	0.758594	0.973924	0.924462
943	Cer(d16:1/18:0) | HexCer(d18:1/18:0)	-0.0213985	-0.097406	0.0546089	0.580641	0.761434	Cer(d16:1/18:0)	HexCer(d18:1/18:0)	0.758594	0.147164	0.25345
944	Cer(d16:1/18:0) | HexCer(d18:1/20:0)	0.0043224	-0.0722768	0.0809216	0.911822	0.961748	Cer(d16:1/18:0)	HexCer(d18:1/20:0)	0.758594	0.780217	0.831954
945	Cer(d16:1/18:0) | HexCer(d18:1/22:0)	0.0253141	-0.0510411	0.101669	0.515347	0.711413	Cer(d16:1/18:0)	HexCer(d18:1/22:0)	0.758594	0.436381	0.846771
946	Cer(d16:1/18:0) | HexCer(d18:1/24:0)	0.0308725	-0.0466447	0.10839	0.434546	0.645412	Cer(d16:1/18:0)	HexCer(d18:1/24:0)	0.758594	0.30456	0.700869
947	Cer(d16:1/18:0) | HexCer(d18:1/24:1)	-0.0134207	-0.0902207	0.0633794	0.731652	0.862821	Cer(d16:1/18:0)	HexCer(d18:1/24:1)	0.758594	0.331015	0.452422
948	Cer(d16:1/18:0) | Hex2Cer(d18:1/16:0)	-0.0204348	-0.0968341	0.0559644	0.599675	0.772317	Cer(d16:1/18:0)	Hex2Cer(d18:1/16:0)	0.758594	0.102196	0.170419
949	Cer(d16:1/18:0) | Hex2Cer(d18:1/18:0)	0.0341588	-0.0430133	0.111331	0.385153	0.603858	Cer(d16:1/18:0)	Hex2Cer(d18:1/18:0)	0.758594	0.22987	0.596829
950	Cer(d16:1/18:0) | Hex2Cer(d18:1/20:0)	-0.00918045	-0.0840271	0.0656662	0.809781	0.908402	Cer(d16:1/18:0)	Hex2Cer(d18:1/20:0)	0.758594	0.362308	0.447415
951	Cer(d16:1/18:0) | Hex2Cer(d18:1/22:0)	0.0147225	-0.0612596	0.0907046	0.703767	0.842417	Cer(d16:1/18:0)	Hex2Cer(d18:1/22:0)	0.758594	0.764809	1.0779
952	Cer(d16:1/18:0) | Hex2Cer(d18:1/24:0)	0.030842	-0.046445	0.108129	0.433635	0.645356	Cer(d16:1/18:0)	Hex2Cer(d18:1/24:0)	0.758594	0.228359	0.526617
953	Cer(d16:1/18:0) | Hex2Cer(d18:1/24:1)	-0.0073027	-0.0850282	0.0704228	0.853712	0.933115	Cer(d16:1/18:0)	Hex2Cer(d18:1/24:1)	0.758594	0.435463	0.510082
954	Cer(d16:1/18:0) | Hex3Cer(d18:1/16:0)	-0.0328065	-0.109764	0.044151	0.402928	0.621582	Cer(d16:1/18:0)	Hex3Cer(d18:1/16:0)	0.758594	0.00453777	0.011262
955	Cer(d16:1/18:0) | Hex3Cer(d18:1/18:0)	-0.0378662	-0.118057	0.0423248	0.354226	0.573576	Cer(d16:1/18:0)	Hex3Cer(d18:1/18:0)	0.758594	0.0315604	0.0890968
956	Cer(d16:1/18:0) | Hex3Cer(d18:1/20:0)	-0.0322763	-0.108911	0.0443583	0.408602	0.625393	Cer(d16:1/18:0)	Hex3Cer(d18:1/20:0)	0.758594	0.0830832	0.203335
957	Cer(d16:1/18:0) | Hex3Cer(d18:1/22:0)	-0.0417174	-0.117784	0.0343497	0.281985	0.503375	Cer(d16:1/18:0)	Hex3Cer(d18:1/22:0)	0.758594	0.0141978	0.0503493
958	Cer(d16:1/18:0) | Hex3Cer(d18:1/24:0)	-0.0176589	-0.0953418	0.0600241	0.655537	0.80957	Cer(d16:1/18:0)	Hex3Cer(d18:1/24:0)	0.758594	0.162642	0.248105
959	Cer(d16:1/18:0) | Hex3Cer(d18:1/24:1)	-0.0206146	-0.0987774	0.0575482	0.604779	0.775961	Cer(d16:1/18:0)	Hex3Cer(d18:1/24:1)	0.758594	0.120429	0.199129
960	Cer(d16:1/18:0) | GM3(d18:1/16:0)	-0.0375201	-0.11522	0.0401792	0.343445	0.563985	Cer(d16:1/18:0)	GM3(d18:1/16:0)	0.758594	0.0009389	0.00273378
961	Cer(d16:1/18:0) | GM3(d18:1/18:0)	-0.0154696	-0.0959952	0.0650561	0.70618	0.844174	Cer(d16:1/18:0)	GM3(d18:1/18:0)	0.758594	0.179057	0.253557
962	Cer(d16:1/18:0) | GM3(d18:1/20:0)	-0.0678228	-0.14255	0.00690475	0.0751956	0.234518	Cer(d16:1/18:0)	GM3(d18:1/20:0)	0.758594	0.000441271	0.00586831
963	Cer(d16:1/18:0) | GM3(d18:1/22:0)	-0.0445313	-0.11883	0.0297675	0.239721	0.456443	Cer(d16:1/18:0)	GM3(d18:1/22:0)	0.758594	0.00315132	0.0131458
964	Cer(d16:1/18:0) | GM3(d18:1/24:0)	-0.024891	-0.10226	0.0524783	0.527855	0.721128	Cer(d16:1/18:0)	GM3(d18:1/24:0)	0.758594	0.0755512	0.143129
965	Cer(d16:1/18:0) | GM3(d18:1/24:1)	-0.0760491	-0.153057	0.000958804	0.0529139	0.191898	Cer(d16:1/18:0)	GM3(d18:1/24:1)	0.758594	0.000141876	0.00268126
966	Cer(d16:1/18:0) | GM1(d18:1/16:0)	-0.0580926	-0.133895	0.0177101	0.132878	0.323156	Cer(d16:1/18:0)	GM1(d18:1/16:0)	0.758594	0.000186179	0.00140113
967	Cer(d16:1/18:0) | Sulfatide (d18:1:/16:0(OH))	-0.00466189	-0.0808524	0.0715286	0.90442	0.959172	Cer(d16:1/18:0)	Sulfatide (d18:1:/16:0(OH))	0.758594	0.479618	0.530304
968	Cer(d16:1/18:0) | Sulfatide (d18:1:/16:0)	0.0271761	-0.0476867	0.102039	0.476286	0.679657	Cer(d16:1/18:0)	Sulfatide (d18:1:/16:0)	0.758594	0.409945	0.860711
969	Cer(d16:1/18:0) | Sulfatide (d18:1:/24:0(OH))	0.031143	-0.041985	0.104271	0.403397	0.622001	Cer(d16:1/18:0)	Sulfatide (d18:1:/24:0(OH))	0.758594	0.285291	0.707222
970	Cer(d16:1/18:0) | Sulfatide (d18:1:/24:0)	0.0291257	-0.0453287	0.10358	0.442752	0.652098	Cer(d16:1/18:0)	Sulfatide (d18:1:/24:0)	0.758594	0.343342	0.775472
971	Cer(d16:1/18:0) | Sulfatide (d18:1:/24:1(OH))	0.0274896	-0.0475315	0.102511	0.472151	0.675542	Cer(d16:1/18:0)	Sulfatide (d18:1:/24:1(OH))	0.758594	0.427038	0.904452
972	Cer(d16:1/18:0) | Sulfatide (d18:1:/24:1)	0.0160353	-0.0618042	0.0938749	0.68602	0.831237	Cer(d16:1/18:0)	Sulfatide (d18:1:/24:1)	0.758594	0.771108	1.10579
973	Cer(d16:1/18:0) | SM(34:3)	-0.0835692	-0.155076	-0.0120622	0.0220501	0.111985	Cer(d16:1/18:0)	SM(34:3)	0.758594	8.35657e-07	3.78981e-05
974	Cer(d16:1/18:0) | SM(35:2) (b)	-0.0431467	-0.120402	0.0341086	0.273253	0.494484	Cer(d16:1/18:0)	SM(35:2) (b)	0.758594	0.00299558	0.0109627
975	Cer(d16:1/18:0) | SM(37:2)	-0.0236721	-0.100291	0.0529464	0.544343	0.733946	Cer(d16:1/18:0)	SM(37:2)	0.758594	0.114091	0.209594
976	Cer(d16:1/18:0) | SM(41:0)	0.0369303	-0.037445	0.111306	0.329984	0.550742	Cer(d16:1/18:0)	SM(41:0)	0.758594	0.179665	0.544468
977	Cer(d16:1/18:0) | SM(41:1) (a)	0.0476919	-0.0287694	0.124153	0.221153	0.435695	Cer(d16:1/18:0)	SM(41:1) (a)	0.758594	0.238978	1.0806
978	Cer(d16:1/18:0) | SM(43:1)	0.06988	-0.00953623	0.149296	0.0845068	0.249771	Cer(d16:1/18:0)	SM(43:1)	0.758594	0.0154807	0.183189
979	Cer(d16:1/18:0) | SM(43:2) (b)	0.00502758	-0.0722671	0.0823223	0.898427	0.956549	Cer(d16:1/18:0)	SM(43:2) (b)	0.758594	0.762736	0.844357
980	Cer(d16:1/18:0) | SM(43:2) (c)	0.00135582	-0.07652	0.0792316	0.972744	0.997126	Cer(d16:1/18:0)	SM(43:2) (c)	0.758594	0.641656	0.659635
981	Cer(d16:1/18:0) | SM(d16:1/19:0)	-0.0136352	-0.0931202	0.0658498	0.736387	0.865983	Cer(d16:1/18:0)	SM(d16:1/19:0)	0.758594	0.351133	0.476833
982	Cer(d16:1/18:0) | SM(d16:1/23:0)/SM(d17:1/22:0)	0.0428941	-0.0334315	0.11922	0.270267	0.491521	Cer(d16:1/18:0)	SM(d16:1/23:0)/SM(d17:1/22:0)	0.758594	0.16433	0.608029
983	Cer(d16:1/18:0) | SM(d16:1/24:1)	0.0171082	-0.0604291	0.0946455	0.665024	0.816031	Cer(d16:1/18:0)	SM(d16:1/24:1)	0.758594	0.891373	1.1407
984	Cer(d16:1/18:0) | SM(d17:1/14:0)	-0.00473814	-0.0807164	0.0712402	0.902595	0.958084	Cer(d16:1/18:0)	SM(d17:1/14:0)	0.758594	0.528763	0.585825
985	Cer(d16:1/18:0) | SM(d17:1/16:0)	0.0232674	-0.0552096	0.101744	0.560709	0.746354	Cer(d16:1/18:0)	SM(d17:1/16:0)	0.758594	0.622608	1.11039
986	Cer(d16:1/18:0) | SM(d17:1/24:1)	0.0030274	-0.0746219	0.0806767	0.93901	0.977488	Cer(d16:1/18:0)	SM(d17:1/24:1)	0.758594	0.674263	0.718057
987	Cer(d16:1/18:0) | SM(d18:0/14:0)	0.00806799	-0.0677813	0.0839173	0.834647	0.923607	Cer(d16:1/18:0)	SM(d18:0/14:0)	0.758594	0.860834	0.908879
988	Cer(d16:1/18:0) | SM(d18:0/16:0)	0.0203974	-0.0557767	0.0965714	0.599267	0.772317	Cer(d16:1/18:0)	SM(d18:0/16:0)	0.758594	0.517246	0.863131
989	Cer(d16:1/18:0) | SM(d18:0/22:0)	0.0485377	-0.0240304	0.121106	0.189564	0.398459	Cer(d16:1/18:0)	SM(d18:0/22:0)	0.758594	0.0910832	0.480488
990	Cer(d16:1/18:0) | SM(d18:1/14:0)/SM(d16:1/16:0)	0.0176759	-0.0590663	0.0944182	0.651278	0.806672	Cer(d16:1/18:0)	SM(d18:1/14:0)/SM(d16:1/16:0)	0.758594	0.858771	1.16478
991	Cer(d16:1/18:0) | SM(d18:1/16:0)	0.00497205	-0.0720841	0.0820283	0.899234	0.957027	Cer(d16:1/18:0)	SM(d18:1/16:0)	0.758594	0.588946	0.654942
992	Cer(d16:1/18:0) | SM(d18:1/17:0)/SM(d17:1/18:0)	0.0119437	-0.0670841	0.0909715	0.766781	0.881158	Cer(d16:1/18:0)	SM(d18:1/17:0)/SM(d17:1/18:0)	0.758594	0.958847	0.989322
993	Cer(d16:1/18:0) | SM(d18:1/18:0)/SM(d16:1/20:0)	-0.0311705	-0.107273	0.0449325	0.421611	0.634849	Cer(d16:1/18:0)	SM(d18:1/18:0)/SM(d16:1/20:0)	0.758594	0.0479812	0.113804
994	Cer(d16:1/18:0) | SM(d18:1/20:0)/SM(d16:1/22:0)	0.0291508	-0.0469116	0.105213	0.452063	0.657887	Cer(d16:1/18:0)	SM(d18:1/20:0)/SM(d16:1/22:0)	0.758594	0.374448	0.828309
995	Cer(d16:1/18:0) | SM(d18:1/22:0)/SM(d16:1/24:0)	0.0416022	-0.0336997	0.116904	0.278455	0.499735	Cer(d16:1/18:0)	SM(d18:1/22:0)/SM(d16:1/24:0)	0.758594	0.0466803	0.16764
996	Cer(d16:1/18:0) | SM(d18:1/23:0)/SM(d17:1/24:0)	0.0400315	-0.0353434	0.115406	0.297459	0.520265	Cer(d16:1/18:0)	SM(d18:1/23:0)/SM(d17:1/24:0)	0.758594	0.0718286	0.241474
997	Cer(d16:1/18:0) | SM(d18:1/24:0)	0.0645281	-0.0115547	0.140611	0.0963313	0.269728	Cer(d16:1/18:0)	SM(d18:1/24:0)	0.758594	0.00165195	0.0171487
998	Cer(d16:1/18:0) | SM(d18:1/24:1)	0.0102338	-0.0664808	0.0869483	0.793482	0.897074	Cer(d16:1/18:0)	SM(d18:1/24:1)	0.758594	0.976442	0.956031
999	Cer(d16:1/18:0) | SM(d18:2/14:0)	-0.034801	-0.108634	0.039032	0.355095	0.573925	Cer(d16:1/18:0)	SM(d18:2/14:0)	0.758594	0.0160017	0.045063
1000	Cer(d16:1/18:0) | SM(d18:2/16:0)	-0.00902423	-0.0831237	0.0650752	0.811107	0.908623	Cer(d16:1/18:0)	SM(d18:2/16:0)	0.758594	0.0977342	0.120495
1001	Cer(d16:1/18:0) | SM(d18:2/17:0)	-0.0281901	-0.103492	0.0471122	0.462616	0.665856	Cer(d16:1/18:0)	SM(d18:2/17:0)	0.758594	0.0474651	0.102601
1002	Cer(d16:1/18:0) | SM(d18:2/18:0)	-0.0591141	-0.132883	0.0146545	0.116105	0.298892	Cer(d16:1/18:0)	SM(d18:2/18:0)	0.758594	0.00100862	0.00868709
1003	Cer(d16:1/18:0) | SM(d18:2/18:1)	-0.103883	-0.174961	-0.0328059	0.00423091	0.0387456	Cer(d16:1/18:0)	SM(d18:2/18:1)	0.758594	1.4216e-06	0.000336004
1004	Cer(d16:1/18:0) | SM(d18:2/20:0)	-0.0384261	-0.113238	0.0363855	0.313614	0.536727	Cer(d16:1/18:0)	SM(d18:2/20:0)	0.758594	0.00438211	0.0139729
1005	Cer(d16:1/18:0) | SM(d18:2/22:0)	-0.00293557	-0.0776422	0.0717711	0.938532	0.977488	Cer(d16:1/18:0)	SM(d18:2/22:0)	0.758594	0.386493	0.411806
1006	Cer(d16:1/18:0) | SM(d18:2/23:0)	0.00813723	-0.0678855	0.0841599	0.833624	0.923111	Cer(d16:1/18:0)	SM(d18:2/23:0)	0.758594	0.834871	0.909995
1007	Cer(d16:1/18:0) | SM(d18:2/24:0)	0.0175891	-0.0588676	0.0940459	0.651667	0.806838	Cer(d16:1/18:0)	SM(d18:2/24:0)	0.758594	0.634316	0.973375
1008	Cer(d16:1/18:0) | SM(d19:1/24:1)	0.00711836	-0.0718481	0.0860848	0.859583	0.935554	Cer(d16:1/18:0)	SM(d19:1/24:1)	0.758594	0.88225	0.882514
1009	Cer(d16:1/22:0) | dhCer(d18:0/16:0)	-0.0380178	-0.112442	0.0364064	0.316269	0.539751	Cer(d16:1/22:0)	dhCer(d18:0/16:0)	0.307944	0.998029	0.973676
1010	Cer(d16:1/22:0) | dhCer(d18:0/18:0)	-0.0298592	-0.102162	0.0424437	0.417779	0.632087	Cer(d16:1/22:0)	dhCer(d18:0/18:0)	0.307944	0.719628	0.737097
1011	Cer(d16:1/22:0) | dhCer(d18:0/20:0)	-0.0212199	-0.092039	0.0495993	0.556557	0.743742	Cer(d16:1/22:0)	dhCer(d18:0/20:0)	0.307944	0.538193	0.553301
1012	Cer(d16:1/22:0) | dhCer(d18:0/22:0)	0.0242593	-0.0460355	0.0945542	0.498299	0.698475	Cer(d16:1/22:0)	dhCer(d18:0/22:0)	0.307944	0.0304711	0.0611503
1013	Cer(d16:1/22:0) | dhCer(d18:0/24:0)	0.0532101	-0.0176081	0.124028	0.140625	0.335675	Cer(d16:1/22:0)	dhCer(d18:0/24:0)	0.307944	0.000719784	0.00511848
1014	Cer(d16:1/22:0) | dhCer(d18:0/24:1)	-0.0161749	-0.0856595	0.0533097	0.647811	0.804229	Cer(d16:1/22:0)	dhCer(d18:0/24:1)	0.307944	0.638533	0.47536
1015	Cer(d16:1/22:0) | Cer(d16:1/16:0)	-0.0205033	-0.0937984	0.0527919	0.583058	0.762209	Cer(d16:1/22:0)	Cer(d16:1/16:0)	0.307944	0.518906	0.528153
1016	Cer(d16:1/22:0) | Cer(d16:1/18:0)	-0.0471647	-0.118314	0.0239842	0.193532	0.402984	Cer(d16:1/22:0)	Cer(d16:1/18:0)	0.307944	0.758594	1.59118
1017	Cer(d16:1/22:0) | Cer(d16:1/22:0)	0	0	0			Cer(d16:1/22:0)	Cer(d16:1/22:0)	0.307944	0.307944	0
1018	Cer(d16:1/22:0) | Cer(d16:1/24:0)	0.0941738	0.0206106	0.167737	0.0121748	0.0770432	Cer(d16:1/22:0)	Cer(d16:1/24:0)	0.307944	0.0428229	3.51735
1019	Cer(d16:1/22:0) | Cer(d16:1/24:1)	-0.0818152	-0.151739	-0.0118912	0.0218951	0.111835	Cer(d16:1/22:0)	Cer(d16:1/24:1)	0.307944	0.371803	14.0645
1020	Cer(d16:1/22:0) | Cer(d17:1/16:0)	-0.0458276	-0.118825	0.0271699	0.218166	0.432245	Cer(d16:1/22:0)	Cer(d17:1/16:0)	0.307944	0.88893	1.41151
1021	Cer(d16:1/22:0) | Cer(d17:1/18:0)	-0.045465	-0.117536	0.0266065	0.215951	0.429458	Cer(d16:1/22:0)	Cer(d17:1/18:0)	0.307944	0.737842	1.42599
1022	Cer(d16:1/22:0) | Cer(d17:1/20:0)	-0.0316083	-0.101615	0.0383986	0.375705	0.592957	Cer(d16:1/22:0)	Cer(d17:1/20:0)	0.307944	0.823432	0.819642
1023	Cer(d16:1/22:0) | Cer(d17:1/22:0)	-0.00495645	-0.0762216	0.0663088	0.891434	0.95263	Cer(d16:1/22:0)	Cer(d17:1/22:0)	0.307944	0.270685	0.303651
1024	Cer(d16:1/22:0) | Cer(d17:1/24:0)	0.0495706	-0.0252994	0.124441	0.194078	0.403345	Cer(d16:1/22:0)	Cer(d17:1/24:0)	0.307944	0.0545775	0.281215
1025	Cer(d16:1/22:0) | Cer(d17:1/24:1)	-0.0722718	-0.143246	-0.00129771	0.045966	0.175754	Cer(d16:1/22:0)	Cer(d17:1/24:1)	0.307944	0.439593	6.69938
1026	Cer(d16:1/22:0) | Cer(d18:1/14:0)	-0.0729766	-0.146248	0.000295101	0.0509275	0.187202	Cer(d16:1/22:0)	Cer(d18:1/14:0)	0.307944	0.203617	3.99817
1027	Cer(d16:1/22:0) | Cer(d18:1/16:0)	-0.0635331	-0.13509	0.00802405	0.0817435	0.245211	Cer(d16:1/22:0)	Cer(d18:1/16:0)	0.307944	0.145721	1.78266
1028	Cer(d16:1/22:0) | Cer(d18:1/18:0)	-0.0781467	-0.148155	-0.00813807	0.0287348	0.130897	Cer(d16:1/22:0)	Cer(d18:1/18:0)	0.307944	0.0659925	2.2966
1029	Cer(d16:1/22:0) | Cer(d18:1/20:0)	-0.0840139	-0.15431	-0.0137173	0.0192255	0.102387	Cer(d16:1/22:0)	Cer(d18:1/20:0)	0.307944	0.0816632	4.24765
1030	Cer(d16:1/22:0) | Cer(d18:1/22:0)	-0.037867	-0.108545	0.0328112	0.293237	0.516449	Cer(d16:1/22:0)	Cer(d18:1/22:0)	0.307944	0.705712	1.05015
1031	Cer(d16:1/22:0) | Cer(d18:1/24:0)	0.019493	-0.0532805	0.0922665	0.599151	0.772317	Cer(d16:1/22:0)	Cer(d18:1/24:0)	0.307944	0.0276721	0.0461856
1032	Cer(d16:1/22:0) | Cer(d18:1/24:1)	-0.0680929	-0.138803	0.00261775	0.0590822	0.204974	Cer(d16:1/22:0)	Cer(d18:1/24:1)	0.307944	0.126437	2.14002
1033	Cer(d16:1/22:0) | Cer(d18:1/26:0)	0.0104314	-0.0630342	0.0838971	0.780515	0.890569	Cer(d16:1/22:0)	Cer(d18:1/26:0)	0.307944	0.0310798	0.0398197
1034	Cer(d16:1/22:0) | Cer(d18:2/14:0)	-0.0413785	-0.115469	0.0327117	0.273259	0.494484	Cer(d16:1/22:0)	Cer(d18:2/14:0)	0.307944	0.785668	1.12693
1035	Cer(d16:1/22:0) | Cer(d18:2/16:0)	-0.0727635	-0.146689	0.00116235	0.053703	0.193746	Cer(d16:1/22:0)	Cer(d18:2/16:0)	0.307944	0.149265	2.77945
1036	Cer(d16:1/22:0) | Cer(d18:2/17:0)	-0.0591774	-0.13087	0.0125148	0.105557	0.283878	Cer(d16:1/22:0)	Cer(d18:2/17:0)	0.307944	0.24035	2.27697
1037	Cer(d16:1/22:0) | Cer(d18:2/18:0)	-0.0716828	-0.14239	-0.000975747	0.046929	0.177771	Cer(d16:1/22:0)	Cer(d18:2/18:0)	0.307944	0.161385	3.43891
1038	Cer(d16:1/22:0) | Cer(d18:2/20:0)	-0.0721847	-0.14294	-0.00142952	0.0455589	0.174826	Cer(d16:1/22:0)	Cer(d18:2/20:0)	0.307944	0.310362	6.75924
1039	Cer(d16:1/22:0) | Cer(d18:2/22:0)	-0.0347438	-0.104973	0.0354852	0.331756	0.551798	Cer(d16:1/22:0)	Cer(d18:2/22:0)	0.307944	0.708571	0.928222
1040	Cer(d16:1/22:0) | Cer(d18:2/24:0)	0.00587345	-0.0660412	0.0777881	0.87266	0.942998	Cer(d16:1/22:0)	Cer(d18:2/24:0)	0.307944	0.190122	0.217865
1041	Cer(d16:1/22:0) | Cer(d18:2/24:1)	-0.0807896	-0.15107	-0.0105089	0.024316	0.119142	Cer(d16:1/22:0)	Cer(d18:2/24:1)	0.307944	0.119286	4.90567
1042	Cer(d16:1/22:0) | Cer(d18:2/26:0)	0.00652174	-0.0680748	0.0811183	0.863773	0.938465	Cer(d16:1/22:0)	Cer(d18:2/26:0)	0.307944	0.160961	0.186347
1043	Cer(d16:1/22:0) | Cer(d19:1/16:0)	-0.0675023	-0.138675	0.00367069	0.06301	0.212202	Cer(d16:1/22:0)	Cer(d19:1/16:0)	0.307944	0.210609	3.34246
1044	Cer(d16:1/22:0) | Cer(d19:1/18:0)	-0.0780467	-0.148249	-0.0078445	0.0293828	0.132432	Cer(d16:1/22:0)	Cer(d19:1/18:0)	0.307944	0.0916905	3.12054
1045	Cer(d16:1/22:0) | Cer(d19:1/20:0)	-0.06746	-0.137771	0.00285095	0.0600149	0.206624	Cer(d16:1/22:0)	Cer(d19:1/20:0)	0.307944	0.278317	4.63747
1046	Cer(d16:1/22:0) | Cer(d19:1/22:0)	-0.0317823	-0.103067	0.0395023	0.381707	0.600047	Cer(d16:1/22:0)	Cer(d19:1/22:0)	0.307944	0.918476	0.806754
1047	Cer(d16:1/22:0) | Cer(d19:1/24:0)	0.00641633	-0.0674178	0.0802504	0.864583	0.938916	Cer(d16:1/22:0)	Cer(d19:1/24:0)	0.307944	0.281757	0.325887
1048	Cer(d16:1/22:0) | Cer(d19:1/24:1)	-0.0647934	-0.135978	0.00639077	0.0743593	0.233059	Cer(d16:1/22:0)	Cer(d19:1/24:1)	0.307944	0.260658	3.50538
1049	Cer(d16:1/22:0) | Cer(d19:1/26:0)	-0.000440465	-0.0747158	0.0738349	0.990714	1	Cer(d16:1/22:0)	Cer(d19:1/26:0)	0.307944	0.275865	0.278451
1050	Cer(d16:1/22:0) | Cer(d20:1/22:0)	0.0195877	-0.0508859	0.0900613	0.585472	0.7641	Cer(d16:1/22:0)	Cer(d20:1/22:0)	0.307944	0.0759156	0.129666
1051	Cer(d16:1/22:0) | Cer(d20:1/24:0)	0.0671157	-0.00434737	0.138579	0.0656198	0.216498	Cer(d16:1/22:0)	Cer(d20:1/24:0)	0.307944	0.000959028	0.0146149
1052	Cer(d16:1/22:0) | Cer(d20:1/24:1)	-0.0207757	-0.0916751	0.0501237	0.565287	0.750826	Cer(d16:1/22:0)	Cer(d20:1/24:1)	0.307944	0.791758	0.544756
1053	Cer(d16:1/22:0) | Cer(d20:1/26:0)	-0.0225623	-0.0983179	0.0531932	0.558935	0.744619	Cer(d16:1/22:0)	Cer(d20:1/26:0)	0.307944	0.569103	0.550947
1054	Cer(d16:1/22:0) | HexCer(d18:1/16:0)	-0.029407	-0.106568	0.0477537	0.454584	0.659546	Cer(d16:1/22:0)	HexCer(d18:1/16:0)	0.307944	0.973924	0.677418
1055	Cer(d16:1/22:0) | HexCer(d18:1/18:0)	-0.0595798	-0.13341	0.0142503	0.113564	0.295302	Cer(d16:1/22:0)	HexCer(d18:1/18:0)	0.307944	0.147164	1.29586
1056	Cer(d16:1/22:0) | HexCer(d18:1/20:0)	-0.0361962	-0.110598	0.038206	0.339856	0.560347	Cer(d16:1/22:0)	HexCer(d18:1/20:0)	0.307944	0.780217	0.906099
1057	Cer(d16:1/22:0) | HexCer(d18:1/22:0)	-0.0126617	-0.0874164	0.0620929	0.739595	0.86758	Cer(d16:1/22:0)	HexCer(d18:1/22:0)	0.307944	0.436381	0.416368
1058	Cer(d16:1/22:0) | HexCer(d18:1/24:0)	-0.008071	-0.0839071	0.0677651	0.834558	0.923607	Cer(d16:1/22:0)	HexCer(d18:1/24:0)	0.307944	0.30456	0.364936
1059	Cer(d16:1/22:0) | HexCer(d18:1/24:1)	-0.0462595	-0.120317	0.0277977	0.220483	0.434917	Cer(d16:1/22:0)	HexCer(d18:1/24:1)	0.307944	0.331015	1.39668
1060	Cer(d16:1/22:0) | Hex2Cer(d18:1/16:0)	-0.0623172	-0.137234	0.0125999	0.102896	0.280415	Cer(d16:1/22:0)	Hex2Cer(d18:1/16:0)	0.307944	0.102196	0.993201
1061	Cer(d16:1/22:0) | Hex2Cer(d18:1/18:0)	-0.00261986	-0.0808947	0.075655	0.947629	0.982565	Cer(d16:1/22:0)	Hex2Cer(d18:1/18:0)	0.307944	0.22987	0.242574
1062	Cer(d16:1/22:0) | Hex2Cer(d18:1/20:0)	-0.0508836	-0.125566	0.023799	0.181448	0.389024	Cer(d16:1/22:0)	Hex2Cer(d18:1/20:0)	0.307944	0.362308	1.69714
1063	Cer(d16:1/22:0) | Hex2Cer(d18:1/22:0)	-0.0262864	-0.102868	0.0502957	0.500622	0.69972	Cer(d16:1/22:0)	Hex2Cer(d18:1/22:0)	0.307944	0.764809	0.615123
1064	Cer(d16:1/22:0) | Hex2Cer(d18:1/24:0)	-0.00924547	-0.0868656	0.0683747	0.815178	0.911064	Cer(d16:1/22:0)	Hex2Cer(d18:1/24:0)	0.307944	0.228359	0.280135
1065	Cer(d16:1/22:0) | Hex2Cer(d18:1/24:1)	-0.0462218	-0.12295	0.0305067	0.237338	0.453328	Cer(d16:1/22:0)	Hex2Cer(d18:1/24:1)	0.307944	0.435463	1.29749
1066	Cer(d16:1/22:0) | Hex3Cer(d18:1/16:0)	-0.0771136	-0.153798	-0.000429052	0.0487351	0.182213	Cer(d16:1/22:0)	Hex3Cer(d18:1/16:0)	0.307944	0.00453777	0.0931108
1067	Cer(d16:1/22:0) | Hex3Cer(d18:1/18:0)	-0.0799823	-0.15978	-0.000184745	0.0494733	0.18374	Cer(d16:1/22:0)	Hex3Cer(d18:1/18:0)	0.307944	0.0315604	0.637927
1068	Cer(d16:1/22:0) | Hex3Cer(d18:1/20:0)	-0.0751277	-0.152982	0.00272645	0.0585585	0.203715	Cer(d16:1/22:0)	Hex3Cer(d18:1/20:0)	0.307944	0.0830832	1.41881
1069	Cer(d16:1/22:0) | Hex3Cer(d18:1/22:0)	-0.08985	-0.167378	-0.0123219	0.0231791	0.114906	Cer(d16:1/22:0)	Hex3Cer(d18:1/22:0)	0.307944	0.0141978	0.612523
1070	Cer(d16:1/22:0) | Hex3Cer(d18:1/24:0)	-0.0628726	-0.141819	0.0160736	0.118371	0.301854	Cer(d16:1/22:0)	Hex3Cer(d18:1/24:0)	0.307944	0.162642	1.374
1071	Cer(d16:1/22:0) | Hex3Cer(d18:1/24:1)	-0.0604109	-0.138793	0.0179712	0.130692	0.318942	Cer(d16:1/22:0)	Hex3Cer(d18:1/24:1)	0.307944	0.120429	0.921474
1072	Cer(d16:1/22:0) | GM3(d18:1/16:0)	-0.0812535	-0.157333	-0.00517393	0.0363602	0.151899	Cer(d16:1/22:0)	GM3(d18:1/16:0)	0.307944	0.0009389	0.0258222
1073	Cer(d16:1/22:0) | GM3(d18:1/18:0)	-0.0562641	-0.132411	0.0198827	0.147325	0.344903	Cer(d16:1/22:0)	GM3(d18:1/18:0)	0.307944	0.179057	1.21539
1074	Cer(d16:1/22:0) | GM3(d18:1/20:0)	-0.106606	-0.180131	-0.0330818	0.00454233	0.0404379	Cer(d16:1/22:0)	GM3(d18:1/20:0)	0.307944	0.000441271	0.0971464
1075	Cer(d16:1/22:0) | GM3(d18:1/22:0)	-0.100611	-0.174711	-0.026512	0.00785278	0.0576346	Cer(d16:1/22:0)	GM3(d18:1/22:0)	0.307944	0.00315132	0.401301
1076	Cer(d16:1/22:0) | GM3(d18:1/24:0)	-0.0795697	-0.157222	-0.0019169	0.0446202	0.172274	Cer(d16:1/22:0)	GM3(d18:1/24:0)	0.307944	0.0755512	1.69321
1077	Cer(d16:1/22:0) | GM3(d18:1/24:1)	-0.108658	-0.183522	-0.0337933	0.00450231	0.0402126	Cer(d16:1/22:0)	GM3(d18:1/24:1)	0.307944	0.000141876	0.0315119
1078	Cer(d16:1/22:0) | GM1(d18:1/16:0)	-0.0999495	-0.174396	-0.0255027	0.00857221	0.0606766	Cer(d16:1/22:0)	GM1(d18:1/16:0)	0.307944	0.000186179	0.021719
1079	Cer(d16:1/22:0) | Sulfatide (d18:1:/16:0(OH))	-0.0506094	-0.127251	0.026032	0.195257	0.40511	Cer(d16:1/22:0)	Sulfatide (d18:1:/16:0(OH))	0.307944	0.479618	1.57712
1080	Cer(d16:1/22:0) | Sulfatide (d18:1:/16:0)	-0.0116017	-0.0869761	0.0637727	0.762607	0.879493	Cer(d16:1/22:0)	Sulfatide (d18:1:/16:0)	0.307944	0.409945	0.403804
1081	Cer(d16:1/22:0) | Sulfatide (d18:1:/24:0(OH))	-0.00235805	-0.0760493	0.0713332	0.949927	0.983337	Cer(d16:1/22:0)	Sulfatide (d18:1:/24:0(OH))	0.307944	0.285291	0.300329
1082	Cer(d16:1/22:0) | Sulfatide (d18:1:/24:0)	-0.00701681	-0.0825946	0.068561	0.855426	0.933603	Cer(d16:1/22:0)	Sulfatide (d18:1:/24:0)	0.307944	0.343342	0.359989
1083	Cer(d16:1/22:0) | Sulfatide (d18:1:/24:1(OH))	-0.00861563	-0.0837133	0.0664821	0.821867	0.915146	Cer(d16:1/22:0)	Sulfatide (d18:1:/24:1(OH))	0.307944	0.427038	0.374688
1084	Cer(d16:1/22:0) | Sulfatide (d18:1:/24:1)	-0.0238881	-0.102426	0.0546502	0.550615	0.739608	Cer(d16:1/22:0)	Sulfatide (d18:1:/24:1)	0.307944	0.771108	0.559272
1085	Cer(d16:1/22:0) | SM(34:3)	-0.137027	-0.210084	-0.0639708	0.00024798	0.00605875	Cer(d16:1/22:0)	SM(34:3)	0.307944	8.35657e-07	0.00336986
1086	Cer(d16:1/22:0) | SM(35:2) (b)	-0.0901207	-0.166652	-0.0135892	0.021064	0.108944	Cer(d16:1/22:0)	SM(35:2) (b)	0.307944	0.00299558	0.142214
1087	Cer(d16:1/22:0) | SM(37:2)	-0.0667886	-0.142546	0.00896834	0.0839105	0.249	Cer(d16:1/22:0)	SM(37:2)	0.307944	0.114091	1.35968
1088	Cer(d16:1/22:0) | SM(41:0)	-0.00625117	-0.0795041	0.0670017	0.866999	0.939871	Cer(d16:1/22:0)	SM(41:0)	0.307944	0.179665	0.207227
1089	Cer(d16:1/22:0) | SM(41:1) (a)	-1.86968e-05	-0.0740652	0.0740278	0.999605	1	Cer(d16:1/22:0)	SM(41:1) (a)	0.307944	0.238978	0.239073
1090	Cer(d16:1/22:0) | SM(43:1)	0.0197976	-0.0569972	0.0965924	0.612937	0.782936	Cer(d16:1/22:0)	SM(43:1)	0.307944	0.0154807	0.0252566
1091	Cer(d16:1/22:0) | SM(43:2) (b)	-0.0358339	-0.110584	0.0389163	0.346958	0.5674	Cer(d16:1/22:0)	SM(43:2) (b)	0.307944	0.762736	0.887552
1092	Cer(d16:1/22:0) | SM(43:2) (c)	-0.040888	-0.117335	0.0355588	0.294057	0.51703	Cer(d16:1/22:0)	SM(43:2) (c)	0.307944	0.641656	1.04722
1093	Cer(d16:1/22:0) | SM(d16:1/19:0)	-0.0604558	-0.137312	0.0164006	0.122957	0.3076	Cer(d16:1/22:0)	SM(d16:1/19:0)	0.307944	0.351133	2.50448
1094	Cer(d16:1/22:0) | SM(d16:1/23:0)/SM(d17:1/22:0)	-0.0137913	-0.0924241	0.0648415	0.730707	0.862021	Cer(d16:1/22:0)	SM(d16:1/23:0)/SM(d17:1/22:0)	0.307944	0.16433	0.224892
1095	Cer(d16:1/22:0) | SM(d16:1/24:1)	-0.0317716	-0.108016	0.0444732	0.413587	0.628903	Cer(d16:1/22:0)	SM(d16:1/24:1)	0.307944	0.891373	0.744568
1096	Cer(d16:1/22:0) | SM(d17:1/14:0)	-0.0625135	-0.140356	0.0153286	0.115319	0.297737	Cer(d16:1/22:0)	SM(d17:1/14:0)	0.307944	0.528763	2.67036
1097	Cer(d16:1/22:0) | SM(d17:1/16:0)	-0.0316866	-0.109611	0.0462383	0.424964	0.637128	Cer(d16:1/22:0)	SM(d17:1/16:0)	0.307944	0.622608	0.724634
1098	Cer(d16:1/22:0) | SM(d17:1/24:1)	-0.0419932	-0.117834	0.0338477	0.277389	0.498671	Cer(d16:1/22:0)	SM(d17:1/24:1)	0.307944	0.674263	1.11015
1099	Cer(d16:1/22:0) | SM(d18:0/14:0)	-0.0403038	-0.115425	0.0348175	0.292562	0.515803	Cer(d16:1/22:0)	SM(d18:0/14:0)	0.307944	0.860834	1.05258
1100	Cer(d16:1/22:0) | SM(d18:0/16:0)	-0.0223772	-0.0980611	0.0533067	0.561794	0.747484	Cer(d16:1/22:0)	SM(d18:0/16:0)	0.307944	0.517246	0.548143
1101	Cer(d16:1/22:0) | SM(d18:0/22:0)	0.0118227	-0.0599396	0.0835849	0.746464	0.871437	Cer(d16:1/22:0)	SM(d18:0/22:0)	0.307944	0.0910832	0.12202
1102	Cer(d16:1/22:0) | SM(d18:1/14:0)/SM(d16:1/16:0)	-0.0410196	-0.118146	0.0361066	0.296776	0.519235	Cer(d16:1/22:0)	SM(d18:1/14:0)/SM(d16:1/16:0)	0.307944	0.858771	1.03763
1103	Cer(d16:1/22:0) | SM(d18:1/16:0)	-0.0422998	-0.118745	0.0341455	0.277706	0.49881	Cer(d16:1/22:0)	SM(d18:1/16:0)	0.307944	0.588946	1.10888
1104	Cer(d16:1/22:0) | SM(d18:1/17:0)/SM(d17:1/18:0)	-0.0369905	-0.113715	0.0397344	0.344214	0.565103	Cer(d16:1/22:0)	SM(d18:1/17:0)/SM(d17:1/18:0)	0.307944	0.958847	0.894627
1105	Cer(d16:1/22:0) | SM(d18:1/18:0)/SM(d16:1/20:0)	-0.0700445	-0.143953	0.00386382	0.0632055	0.212627	Cer(d16:1/22:0)	SM(d18:1/18:0)/SM(d16:1/20:0)	0.307944	0.0479812	0.75913
1106	Cer(d16:1/22:0) | SM(d18:1/20:0)/SM(d16:1/22:0)	-0.0295337	-0.106811	0.0477437	0.453327	0.658627	Cer(d16:1/22:0)	SM(d18:1/20:0)/SM(d16:1/22:0)	0.307944	0.374448	0.679297
1107	Cer(d16:1/22:0) | SM(d18:1/22:0)/SM(d16:1/24:0)	-0.00116653	-0.076865	0.074532	0.975874	0.998921	Cer(d16:1/22:0)	SM(d18:1/22:0)/SM(d16:1/24:0)	0.307944	0.0466803	0.0478343
1108	Cer(d16:1/22:0) | SM(d18:1/23:0)/SM(d17:1/24:0)	-0.00700713	-0.0819287	0.0679144	0.854372	0.933115	Cer(d16:1/22:0)	SM(d18:1/23:0)/SM(d17:1/24:0)	0.307944	0.0718286	0.0840718
1109	Cer(d16:1/22:0) | SM(d18:1/24:0)	0.0291002	-0.0468347	0.105035	0.452089	0.657887	Cer(d16:1/22:0)	SM(d18:1/24:0)	0.307944	0.00165195	0.00365404
1110	Cer(d16:1/22:0) | SM(d18:1/24:1)	-0.0292354	-0.104304	0.0458331	0.444782	0.653474	Cer(d16:1/22:0)	SM(d18:1/24:1)	0.307944	0.976442	0.692347
1111	Cer(d16:1/22:0) | SM(d18:2/14:0)	-0.0946959	-0.173081	-0.0163104	0.0179624	0.0981149	Cer(d16:1/22:0)	SM(d18:2/14:0)	0.307944	0.0160017	0.890842
1112	Cer(d16:1/22:0) | SM(d18:2/16:0)	-0.0582704	-0.133492	0.0169515	0.128747	0.316024	Cer(d16:1/22:0)	SM(d18:2/16:0)	0.307944	0.0977342	0.759118
1113	Cer(d16:1/22:0) | SM(d18:2/17:0)	-0.0764006	-0.151539	-0.00126164	0.0462848	0.176546	Cer(d16:1/22:0)	SM(d18:2/17:0)	0.307944	0.0474651	1.0255
1114	Cer(d16:1/22:0) | SM(d18:2/18:0)	-0.0932783	-0.166867	-0.0196894	0.0130488	0.080402	Cer(d16:1/22:0)	SM(d18:2/18:0)	0.307944	0.00100862	0.0772958
1115	Cer(d16:1/22:0) | SM(d18:2/18:1)	-0.14081	-0.212569	-0.0690509	0.000127128	0.00402234	Cer(d16:1/22:0)	SM(d18:2/18:1)	0.307944	1.4216e-06	0.0111824
1116	Cer(d16:1/22:0) | SM(d18:2/20:0)	-0.0883918	-0.164031	-0.0127527	0.0220598	0.111985	Cer(d16:1/22:0)	SM(d18:2/20:0)	0.307944	0.00438211	0.198646
1117	Cer(d16:1/22:0) | SM(d18:2/22:0)	-0.0575506	-0.134986	0.0198845	0.144976	0.34168	Cer(d16:1/22:0)	SM(d18:2/22:0)	0.307944	0.386493	2.1241
1118	Cer(d16:1/22:0) | SM(d18:2/23:0)	-0.042273	-0.12014	0.0355936	0.28687	0.509347	Cer(d16:1/22:0)	SM(d18:2/23:0)	0.307944	0.834871	1.07346
1119	Cer(d16:1/22:0) | SM(d18:2/24:0)	-0.0290801	-0.10714	0.0489801	0.4648	0.667784	Cer(d16:1/22:0)	SM(d18:2/24:0)	0.307944	0.634316	0.662529
1120	Cer(d16:1/22:0) | SM(d19:1/24:1)	-0.0322245	-0.106914	0.042465	0.39727	0.615253	Cer(d16:1/22:0)	SM(d19:1/24:1)	0.307944	0.88225	0.77515
1121	Cer(d16:1/24:0) | dhCer(d18:0/16:0)	-0.0739292	-0.147045	-0.000813796	0.0475104	0.179169	Cer(d16:1/24:0)	dhCer(d18:0/16:0)	0.0428229	0.998029	0.901338
1122	Cer(d16:1/24:0) | dhCer(d18:0/18:0)	-0.0619327	-0.133876	0.0100101	0.0914464	0.262139	Cer(d16:1/24:0)	dhCer(d18:0/18:0)	0.0428229	0.719628	0.468285
1123	Cer(d16:1/24:0) | dhCer(d18:0/20:0)	-0.0520091	-0.122487	0.0184686	0.147839	0.345105	Cer(d16:1/24:0)	dhCer(d18:0/20:0)	0.0428229	0.538193	0.289659
1124	Cer(d16:1/24:0) | dhCer(d18:0/22:0)	-0.00985929	-0.0803502	0.0606316	0.783716	0.892273	Cer(d16:1/24:0)	dhCer(d18:0/22:0)	0.0428229	0.0304711	0.0388803
1125	Cer(d16:1/24:0) | dhCer(d18:0/24:0)	0.0147539	-0.0553501	0.0848579	0.679608	0.826316	Cer(d16:1/24:0)	dhCer(d18:0/24:0)	0.0428229	0.000719784	0.00105912
1126	Cer(d16:1/24:0) | dhCer(d18:0/24:1)	-0.0427583	-0.112126	0.0266095	0.226629	0.442217	Cer(d16:1/24:0)	dhCer(d18:0/24:1)	0.0428229	0.638533	0.188956
1127	Cer(d16:1/24:0) | Cer(d16:1/16:0)	-0.0632833	-0.13408	0.00751315	0.0797016	0.241895	Cer(d16:1/24:0)	Cer(d16:1/16:0)	0.0428229	0.518906	0.53729
1128	Cer(d16:1/24:0) | Cer(d16:1/18:0)	-0.0764143	-0.148427	-0.00440136	0.037579	0.155082	Cer(d16:1/24:0)	Cer(d16:1/18:0)	0.0428229	0.758594	1.13954
1129	Cer(d16:1/24:0) | Cer(d16:1/22:0)	-0.0941738	-0.167737	-0.0206106	0.0121748	0.0770432	Cer(d16:1/24:0)	Cer(d16:1/22:0)	0.0428229	0.307944	3.51735
1130	Cer(d16:1/24:0) | Cer(d16:1/24:0)	0	0	0			Cer(d16:1/24:0)	Cer(d16:1/24:0)	0.0428229	0.0428229	0
1131	Cer(d16:1/24:0) | Cer(d16:1/24:1)	-0.121751	-0.191523	-0.0519778	0.000647015	0.011517	Cer(d16:1/24:0)	Cer(d16:1/24:1)	0.0428229	0.371803	66.1854
1132	Cer(d16:1/24:0) | Cer(d17:1/16:0)	-0.0797424	-0.150697	-0.00878809	0.0276674	0.127817	Cer(d16:1/24:0)	Cer(d17:1/16:0)	0.0428229	0.88893	1.54778
1133	Cer(d16:1/24:0) | Cer(d17:1/18:0)	-0.0761648	-0.147395	-0.00493467	0.0361391	0.151816	Cer(d16:1/24:0)	Cer(d17:1/18:0)	0.0428229	0.737842	1.18495
1134	Cer(d16:1/24:0) | Cer(d17:1/20:0)	-0.0617393	-0.132049	0.0085703	0.0851485	0.25073	Cer(d16:1/24:0)	Cer(d17:1/20:0)	0.0428229	0.823432	0.50292
1135	Cer(d16:1/24:0) | Cer(d17:1/22:0)	-0.063533	-0.134967	0.0079009	0.0812197	0.244509	Cer(d16:1/24:0)	Cer(d17:1/22:0)	0.0428229	0.270685	0.527248
1136	Cer(d16:1/24:0) | Cer(d17:1/24:0)	-0.0297212	-0.101243	0.0418009	0.414879	0.629657	Cer(d16:1/24:0)	Cer(d17:1/24:0)	0.0428229	0.0545775	0.103218
1137	Cer(d16:1/24:0) | Cer(d17:1/24:1)	-0.106617	-0.17692	-0.0363141	0.00300326	0.0314725	Cer(d16:1/24:0)	Cer(d17:1/24:1)	0.0428229	0.439593	14.2588
1138	Cer(d16:1/24:0) | Cer(d18:1/14:0)	-0.105192	-0.176752	-0.0336322	0.0040169	0.0376577	Cer(d16:1/24:0)	Cer(d18:1/14:0)	0.0428229	0.203617	10.6607
1139	Cer(d16:1/24:0) | Cer(d18:1/16:0)	-0.0940199	-0.164261	-0.0237785	0.00877249	0.0618177	Cer(d16:1/24:0)	Cer(d18:1/16:0)	0.0428229	0.145721	4.8815
1140	Cer(d16:1/24:0) | Cer(d18:1/18:0)	-0.0981806	-0.168486	-0.0278747	0.00626262	0.0501009	Cer(d16:1/24:0)	Cer(d18:1/18:0)	0.0428229	0.0659925	6.83786
1141	Cer(d16:1/24:0) | Cer(d18:1/20:0)	-0.105615	-0.175753	-0.0354777	0.00321321	0.0324293	Cer(d16:1/24:0)	Cer(d18:1/20:0)	0.0428229	0.0816632	13.3272
1142	Cer(d16:1/24:0) | Cer(d18:1/22:0)	-0.078552	-0.149181	-0.0079229	0.0293197	0.132273	Cer(d16:1/24:0)	Cer(d18:1/22:0)	0.0428229	0.705712	1.46055
1143	Cer(d16:1/24:0) | Cer(d18:1/24:0)	-0.0329051	-0.103531	0.0377204	0.36067	0.57934	Cer(d16:1/24:0)	Cer(d18:1/24:0)	0.0428229	0.0276721	0.0767242
1144	Cer(d16:1/24:0) | Cer(d18:1/24:1)	-0.0962571	-0.166341	-0.0261736	0.00716937	0.0545761	Cer(d16:1/24:0)	Cer(d18:1/24:1)	0.0428229	0.126437	5.97304
1145	Cer(d16:1/24:0) | Cer(d18:1/26:0)	-0.0288063	-0.100436	0.0428236	0.430076	0.641566	Cer(d16:1/24:0)	Cer(d18:1/26:0)	0.0428229	0.0310798	0.0722659
1146	Cer(d16:1/24:0) | Cer(d18:2/14:0)	-0.0729771	-0.145976	2.20062e-05	0.0500689	0.184705	Cer(d16:1/24:0)	Cer(d18:2/14:0)	0.0428229	0.785668	0.855279
1147	Cer(d16:1/24:0) | Cer(d18:2/16:0)	-0.102046	-0.173856	-0.0302366	0.00540927	0.045676	Cer(d16:1/24:0)	Cer(d18:2/16:0)	0.0428229	0.149265	7.91658
1148	Cer(d16:1/24:0) | Cer(d18:2/17:0)	-0.0830005	-0.153986	-0.0120146	0.0219858	0.111985	Cer(d16:1/24:0)	Cer(d18:2/17:0)	0.0428229	0.24035	1.94775
1149	Cer(d16:1/24:0) | Cer(d18:2/18:0)	-0.0932013	-0.163851	-0.022552	0.00979044	0.0661901	Cer(d16:1/24:0)	Cer(d18:2/18:0)	0.0428229	0.161385	4.37395
1150	Cer(d16:1/24:0) | Cer(d18:2/20:0)	-0.097772	-0.168285	-0.0272591	0.0066389	0.0520156	Cer(d16:1/24:0)	Cer(d18:2/20:0)	0.0428229	0.310362	6.4503
1151	Cer(d16:1/24:0) | Cer(d18:2/22:0)	-0.0778364	-0.148671	-0.00700147	0.0313096	0.13778	Cer(d16:1/24:0)	Cer(d18:2/22:0)	0.0428229	0.708571	1.36773
1152	Cer(d16:1/24:0) | Cer(d18:2/24:0)	-0.046618	-0.116637	0.0234007	0.191598	0.400803	Cer(d16:1/24:0)	Cer(d18:2/24:0)	0.0428229	0.190122	0.223504
1153	Cer(d16:1/24:0) | Cer(d18:2/24:1)	-0.111756	-0.18167	-0.0418412	0.00176789	0.0225549	Cer(d16:1/24:0)	Cer(d18:2/24:1)	0.0428229	0.119286	24.2226
1154	Cer(d16:1/24:0) | Cer(d18:2/26:0)	-0.0325819	-0.105336	0.0401722	0.379592	0.59775	Cer(d16:1/24:0)	Cer(d18:2/26:0)	0.0428229	0.160961	0.112813
1155	Cer(d16:1/24:0) | Cer(d19:1/16:0)	-0.0895783	-0.159666	-0.0194903	0.0123161	0.0777032	Cer(d16:1/24:0)	Cer(d19:1/16:0)	0.0428229	0.210609	3.47699
1156	Cer(d16:1/24:0) | Cer(d19:1/18:0)	-0.0953817	-0.165596	-0.025167	0.00782379	0.0575017	Cer(d16:1/24:0)	Cer(d19:1/18:0)	0.0428229	0.0916905	5.47342
1157	Cer(d16:1/24:0) | Cer(d19:1/20:0)	-0.0882174	-0.158326	-0.0181083	0.0137262	0.08298	Cer(d16:1/24:0)	Cer(d19:1/20:0)	0.0428229	0.278317	3.1198
1158	Cer(d16:1/24:0) | Cer(d19:1/22:0)	-0.0634318	-0.134457	0.00759362	0.0799679	0.242355	Cer(d16:1/24:0)	Cer(d19:1/22:0)	0.0428229	0.918476	0.535502
1159	Cer(d16:1/24:0) | Cer(d19:1/24:0)	-0.0338405	-0.105941	0.0382602	0.357137	0.576062	Cer(d16:1/24:0)	Cer(d19:1/24:0)	0.0428229	0.281757	0.119906
1160	Cer(d16:1/24:0) | Cer(d19:1/24:1)	-0.087597	-0.158085	-0.0171094	0.014933	0.0872137	Cer(d16:1/24:0)	Cer(d19:1/24:1)	0.0428229	0.260658	2.86767
1161	Cer(d16:1/24:0) | Cer(d19:1/26:0)	-0.0347443	-0.107412	0.0379234	0.348223	0.568135	Cer(d16:1/24:0)	Cer(d19:1/26:0)	0.0428229	0.275865	0.122976
1162	Cer(d16:1/24:0) | Cer(d20:1/22:0)	-0.0165472	-0.0872903	0.0541959	0.64623	0.802955	Cer(d16:1/24:0)	Cer(d20:1/22:0)	0.0428229	0.0759156	0.0662658
1163	Cer(d16:1/24:0) | Cer(d20:1/24:0)	0.0277028	-0.042845	0.0982505	0.441014	0.650185	Cer(d16:1/24:0)	Cer(d20:1/24:0)	0.0428229	0.000959028	0.0021746
1164	Cer(d16:1/24:0) | Cer(d20:1/24:1)	-0.0474818	-0.118115	0.0231518	0.187346	0.395768	Cer(d16:1/24:0)	Cer(d20:1/24:1)	0.0428229	0.791758	0.228577
1165	Cer(d16:1/24:0) | Cer(d20:1/26:0)	-0.0572105	-0.131893	0.0174721	0.133038	0.323297	Cer(d16:1/24:0)	Cer(d20:1/26:0)	0.0428229	0.569103	0.321884
1166	Cer(d16:1/24:0) | HexCer(d18:1/16:0)	-0.0575387	-0.133416	0.018339	0.136996	0.329624	Cer(d16:1/24:0)	HexCer(d18:1/16:0)	0.0428229	0.973924	0.312585
1167	Cer(d16:1/24:0) | HexCer(d18:1/18:0)	-0.0847551	-0.156396	-0.0131147	0.0204727	0.106801	Cer(d16:1/24:0)	HexCer(d18:1/18:0)	0.0428229	0.147164	2.0917
1168	Cer(d16:1/24:0) | HexCer(d18:1/20:0)	-0.062648	-0.134491	0.00919488	0.0873318	0.25483	Cer(d16:1/24:0)	HexCer(d18:1/20:0)	0.0428229	0.780217	0.490348
1169	Cer(d16:1/24:0) | HexCer(d18:1/22:0)	-0.0422418	-0.114552	0.0300681	0.25182	0.470139	Cer(d16:1/24:0)	HexCer(d18:1/22:0)	0.0428229	0.436381	0.170054
1170	Cer(d16:1/24:0) | HexCer(d18:1/24:0)	-0.0397262	-0.112898	0.0334457	0.286847	0.509347	Cer(d16:1/24:0)	HexCer(d18:1/24:0)	0.0428229	0.30456	0.149288
1171	Cer(d16:1/24:0) | HexCer(d18:1/24:1)	-0.0694711	-0.141715	0.00277326	0.0594421	0.205588	Cer(d16:1/24:0)	HexCer(d18:1/24:1)	0.0428229	0.331015	0.720414
1172	Cer(d16:1/24:0) | Hex2Cer(d18:1/16:0)	-0.0882451	-0.160705	-0.0157849	0.0170585	0.095401	Cer(d16:1/24:0)	Hex2Cer(d18:1/16:0)	0.0428229	0.102196	2.51035
1173	Cer(d16:1/24:0) | Hex2Cer(d18:1/18:0)	-0.0334317	-0.109106	0.0422428	0.386064	0.604781	Cer(d16:1/24:0)	Hex2Cer(d18:1/18:0)	0.0428229	0.22987	0.110922
1174	Cer(d16:1/24:0) | Hex2Cer(d18:1/20:0)	-0.0755324	-0.147526	-0.00353921	0.0397777	0.161286	Cer(d16:1/24:0)	Hex2Cer(d18:1/20:0)	0.0428229	0.362308	1.07656
1175	Cer(d16:1/24:0) | Hex2Cer(d18:1/22:0)	-0.0556355	-0.128925	0.0176541	0.136577	0.329116	Cer(d16:1/24:0)	Hex2Cer(d18:1/22:0)	0.0428229	0.764809	0.313543
1176	Cer(d16:1/24:0) | Hex2Cer(d18:1/24:0)	-0.0434325	-0.117592	0.0307269	0.250616	0.468924	Cer(d16:1/24:0)	Hex2Cer(d18:1/24:0)	0.0428229	0.228359	0.17087
1177	Cer(d16:1/24:0) | Hex2Cer(d18:1/24:1)	-0.0713962	-0.145318	0.00252541	0.0583354	0.203448	Cer(d16:1/24:0)	Hex2Cer(d18:1/24:1)	0.0428229	0.435463	0.734081
1178	Cer(d16:1/24:0) | Hex3Cer(d18:1/16:0)	-0.103494	-0.177313	-0.0296741	0.00606168	0.0489889	Cer(d16:1/24:0)	Hex3Cer(d18:1/16:0)	0.0428229	0.00453777	0.748599
1179	Cer(d16:1/24:0) | Hex3Cer(d18:1/18:0)	-0.105442	-0.18301	-0.027875	0.00778156	0.0573245	Cer(d16:1/24:0)	Hex3Cer(d18:1/18:0)	0.0428229	0.0315604	4.05579
1180	Cer(d16:1/24:0) | Hex3Cer(d18:1/20:0)	-0.0960447	-0.170765	-0.0213249	0.0118284	0.0756826	Cer(d16:1/24:0)	Hex3Cer(d18:1/20:0)	0.0428229	0.0830832	3.62035
1181	Cer(d16:1/24:0) | Hex3Cer(d18:1/22:0)	-0.113822	-0.188484	-0.0391597	0.00285556	0.0305753	Cer(d16:1/24:0)	Hex3Cer(d18:1/22:0)	0.0428229	0.0141978	4.97196
1182	Cer(d16:1/24:0) | Hex3Cer(d18:1/24:0)	-0.0907589	-0.166431	-0.0150867	0.018804	0.100798	Cer(d16:1/24:0)	Hex3Cer(d18:1/24:0)	0.0428229	0.162642	2.27733
1183	Cer(d16:1/24:0) | Hex3Cer(d18:1/24:1)	-0.0860622	-0.161654	-0.0104701	0.0257086	0.122611	Cer(d16:1/24:0)	Hex3Cer(d18:1/24:1)	0.0428229	0.120429	1.6657
1184	Cer(d16:1/24:0) | GM3(d18:1/16:0)	-0.108256	-0.181663	-0.034849	0.00390082	0.0368578	Cer(d16:1/24:0)	GM3(d18:1/16:0)	0.0428229	0.0009389	0.240693
1185	Cer(d16:1/24:0) | GM3(d18:1/18:0)	-0.0835368	-0.156624	-0.0104498	0.0251356	0.120888	Cer(d16:1/24:0)	GM3(d18:1/18:0)	0.0428229	0.179057	1.70368
1186	Cer(d16:1/24:0) | GM3(d18:1/20:0)	-0.128517	-0.199905	-0.0571287	0.000434299	0.00864229	Cer(d16:1/24:0)	GM3(d18:1/20:0)	0.0428229	0.000441271	1.01605
1187	Cer(d16:1/24:0) | GM3(d18:1/22:0)	-0.127594	-0.198816	-0.056372	0.000462912	0.00898433	Cer(d16:1/24:0)	GM3(d18:1/22:0)	0.0428229	0.00315132	6.80761
1188	Cer(d16:1/24:0) | GM3(d18:1/24:0)	-0.113602	-0.187715	-0.0394886	0.00270813	0.0296059	Cer(d16:1/24:0)	GM3(d18:1/24:0)	0.0428229	0.0755512	15.8127
1189	Cer(d16:1/24:0) | GM3(d18:1/24:1)	-0.130748	-0.203069	-0.0584274	0.000410693	0.00827665	Cer(d16:1/24:0)	GM3(d18:1/24:1)	0.0428229	0.000141876	0.345455
1190	Cer(d16:1/24:0) | GM1(d18:1/16:0)	-0.123999	-0.196518	-0.0514798	0.000828655	0.0135148	Cer(d16:1/24:0)	GM1(d18:1/16:0)	0.0428229	0.000186179	0.224677
1191	Cer(d16:1/24:0) | Sulfatide (d18:1:/16:0(OH))	-0.0812003	-0.154669	-0.00773129	0.030342	0.135402	Cer(d16:1/24:0)	Sulfatide (d18:1:/16:0(OH))	0.0428229	0.479618	1.41134
1192	Cer(d16:1/24:0) | Sulfatide (d18:1:/16:0)	-0.0444458	-0.117225	0.0283333	0.230953	0.446387	Cer(d16:1/24:0)	Sulfatide (d18:1:/16:0)	0.0428229	0.409945	0.185418
1193	Cer(d16:1/24:0) | Sulfatide (d18:1:/24:0(OH))	-0.034361	-0.105697	0.0369755	0.344659	0.565539	Cer(d16:1/24:0)	Sulfatide (d18:1:/24:0(OH))	0.0428229	0.285291	0.124247
1194	Cer(d16:1/24:0) | Sulfatide (d18:1:/24:0)	-0.0398948	-0.112646	0.0328565	0.282035	0.503375	Cer(d16:1/24:0)	Sulfatide (d18:1:/24:0)	0.0428229	0.343342	0.151835
1195	Cer(d16:1/24:0) | Sulfatide (d18:1:/24:1(OH))	-0.0378945	-0.110437	0.0346482	0.305459	0.528632	Cer(d16:1/24:0)	Sulfatide (d18:1:/24:1(OH))	0.0428229	0.427038	0.140192
1196	Cer(d16:1/24:0) | Sulfatide (d18:1:/24:1)	-0.0536727	-0.129173	0.0218278	0.163254	0.364014	Cer(d16:1/24:0)	Sulfatide (d18:1:/24:1)	0.0428229	0.771108	0.262308
1197	Cer(d16:1/24:0) | SM(34:3)	-0.159641	-0.231493	-0.0877897	1.4719e-05	0.000873731	Cer(d16:1/24:0)	SM(34:3)	0.0428229	8.35657e-07	0.0567741
1198	Cer(d16:1/24:0) | SM(35:2) (b)	-0.114046	-0.187403	-0.0406897	0.00235336	0.0269296	Cer(d16:1/24:0)	SM(35:2) (b)	0.0428229	0.00299558	1.2729
1199	Cer(d16:1/24:0) | SM(37:2)	-0.0919285	-0.165198	-0.0186585	0.0140001	0.0839741	Cer(d16:1/24:0)	SM(37:2)	0.0428229	0.114091	3.05876
1200	Cer(d16:1/24:0) | SM(41:0)	-0.038116	-0.109446	0.0332142	0.294504	0.517385	Cer(d16:1/24:0)	SM(41:0)	0.0428229	0.179665	0.145407
1201	Cer(d16:1/24:0) | SM(41:1) (a)	-0.0339336	-0.105742	0.0378747	0.353861	0.57328	Cer(d16:1/24:0)	SM(41:1) (a)	0.0428229	0.238978	0.121016
1202	Cer(d16:1/24:0) | SM(43:1)	-0.0182054	-0.0918316	0.0554208	0.627518	0.792523	Cer(d16:1/24:0)	SM(43:1)	0.0428229	0.0154807	0.0246697
1203	Cer(d16:1/24:0) | SM(43:2) (b)	-0.0630989	-0.135672	0.00947454	0.0882645	0.256445	Cer(d16:1/24:0)	SM(43:2) (b)	0.0428229	0.762736	0.485166
1204	Cer(d16:1/24:0) | SM(43:2) (c)	-0.070783	-0.14458	0.00301404	0.0600933	0.206663	Cer(d16:1/24:0)	SM(43:2) (c)	0.0428229	0.641656	0.712607
1205	Cer(d16:1/24:0) | SM(d16:1/19:0)	-0.0887886	-0.16221	-0.0153674	0.0178467	0.0979902	Cer(d16:1/24:0)	SM(d16:1/19:0)	0.0428229	0.351133	2.39949
1206	Cer(d16:1/24:0) | SM(d16:1/23:0)/SM(d17:1/22:0)	-0.0608144	-0.135287	0.0136579	0.109332	0.289146	Cer(d16:1/24:0)	SM(d16:1/23:0)/SM(d17:1/22:0)	0.0428229	0.16433	0.391678
1207	Cer(d16:1/24:0) | SM(d16:1/24:1)	-0.0662128	-0.140005	0.00757987	0.0785638	0.240286	Cer(d16:1/24:0)	SM(d16:1/24:1)	0.0428229	0.891373	0.545072
1208	Cer(d16:1/24:0) | SM(d17:1/14:0)	-0.103918	-0.178857	-0.0289787	0.00663452	0.0520156	Cer(d16:1/24:0)	SM(d17:1/14:0)	0.0428229	0.528763	6.45456
1209	Cer(d16:1/24:0) | SM(d17:1/16:0)	-0.0701333	-0.144249	0.00398291	0.0636122	0.213435	Cer(d16:1/24:0)	SM(d17:1/16:0)	0.0428229	0.622608	0.673187
1210	Cer(d16:1/24:0) | SM(d17:1/24:1)	-0.0722883	-0.145622	0.00104564	0.0533486	0.193185	Cer(d16:1/24:0)	SM(d17:1/24:1)	0.0428229	0.674263	0.8027
1211	Cer(d16:1/24:0) | SM(d18:0/14:0)	-0.0751964	-0.147625	-0.00276752	0.041886	0.166022	Cer(d16:1/24:0)	SM(d18:0/14:0)	0.0428229	0.860834	1.02237
1212	Cer(d16:1/24:0) | SM(d18:0/16:0)	-0.0535294	-0.126462	0.0194032	0.150042	0.348491	Cer(d16:1/24:0)	SM(d18:0/16:0)	0.0428229	0.517246	0.285407
1213	Cer(d16:1/24:0) | SM(d18:0/22:0)	-0.0175554	-0.0887546	0.0536438	0.628493	0.792805	Cer(d16:1/24:0)	SM(d18:0/22:0)	0.0428229	0.0910832	0.0681358
1214	Cer(d16:1/24:0) | SM(d18:1/14:0)/SM(d16:1/16:0)	-0.0854648	-0.159106	-0.0118234	0.0229884	0.114589	Cer(d16:1/24:0)	SM(d18:1/14:0)/SM(d16:1/16:0)	0.0428229	0.858771	1.86281
1215	Cer(d16:1/24:0) | SM(d18:1/16:0)	-0.0744388	-0.147722	-0.00115575	0.0465036	0.177001	Cer(d16:1/24:0)	SM(d18:1/16:0)	0.0428229	0.588946	0.920851
1216	Cer(d16:1/24:0) | SM(d18:1/17:0)/SM(d17:1/18:0)	-0.0680268	-0.142145	0.00609191	0.0719812	0.227684	Cer(d16:1/24:0)	SM(d18:1/17:0)/SM(d17:1/18:0)	0.0428229	0.958847	0.594918
1217	Cer(d16:1/24:0) | SM(d18:1/18:0)/SM(d16:1/20:0)	-0.0959875	-0.167759	-0.0242158	0.0088291	0.0620784	Cer(d16:1/24:0)	SM(d18:1/18:0)/SM(d16:1/20:0)	0.0428229	0.0479812	4.8502
1218	Cer(d16:1/24:0) | SM(d18:1/20:0)/SM(d16:1/22:0)	-0.0708648	-0.143982	0.0022527	0.0574689	0.201587	Cer(d16:1/24:0)	SM(d18:1/20:0)/SM(d16:1/22:0)	0.0428229	0.374448	0.745149
1219	Cer(d16:1/24:0) | SM(d18:1/22:0)/SM(d16:1/24:0)	-0.0388031	-0.111532	0.0339263	0.295257	0.518133	Cer(d16:1/24:0)	SM(d18:1/22:0)/SM(d16:1/24:0)	0.0428229	0.0466803	0.145036
1220	Cer(d16:1/24:0) | SM(d18:1/23:0)/SM(d17:1/24:0)	-0.0433873	-0.115657	0.0288827	0.238942	0.455704	Cer(d16:1/24:0)	SM(d18:1/23:0)/SM(d17:1/24:0)	0.0428229	0.0718286	0.179219
1221	Cer(d16:1/24:0) | SM(d18:1/24:0)	-0.00802172	-0.0811417	0.0650983	0.829538	0.920896	Cer(d16:1/24:0)	SM(d18:1/24:0)	0.0428229	0.00165195	0.00199141
1222	Cer(d16:1/24:0) | SM(d18:1/24:1)	-0.0561882	-0.128991	0.0166142	0.13016	0.318136	Cer(d16:1/24:0)	SM(d18:1/24:1)	0.0428229	0.976442	0.329001
1223	Cer(d16:1/24:0) | SM(d18:2/14:0)	-0.133746	-0.210634	-0.0568578	0.000672665	0.0118076	Cer(d16:1/24:0)	SM(d18:2/14:0)	0.0428229	0.0160017	23.7884
1224	Cer(d16:1/24:0) | SM(d18:2/16:0)	-0.0910633	-0.163967	-0.0181598	0.0144284	0.0853698	Cer(d16:1/24:0)	SM(d18:2/16:0)	0.0428229	0.0977342	2.96796
1225	Cer(d16:1/24:0) | SM(d18:2/17:0)	-0.103025	-0.175641	-0.0304089	0.00548448	0.04609	Cer(d16:1/24:0)	SM(d18:2/17:0)	0.0428229	0.0474651	7.80802
1226	Cer(d16:1/24:0) | SM(d18:2/18:0)	-0.115907	-0.187853	-0.0439611	0.00162657	0.021466	Cer(d16:1/24:0)	SM(d18:2/18:0)	0.0428229	0.00100862	0.620088
1227	Cer(d16:1/24:0) | SM(d18:2/18:1)	-0.155097	-0.225985	-0.0842083	1.97669e-05	0.00107234	Cer(d16:1/24:0)	SM(d18:2/18:1)	0.0428229	1.4216e-06	0.0719186
1228	Cer(d16:1/24:0) | SM(d18:2/20:0)	-0.113155	-0.186123	-0.0401858	0.00241421	0.0272319	Cer(d16:1/24:0)	SM(d18:2/20:0)	0.0428229	0.00438211	1.81513
1229	Cer(d16:1/24:0) | SM(d18:2/22:0)	-0.0913783	-0.165531	-0.017226	0.015793	0.0910119	Cer(d16:1/24:0)	SM(d18:2/22:0)	0.0428229	0.386493	2.71151
1230	Cer(d16:1/24:0) | SM(d18:2/23:0)	-0.0768885	-0.151703	-0.00207433	0.0439926	0.170684	Cer(d16:1/24:0)	SM(d18:2/23:0)	0.0428229	0.834871	0.973411
1231	Cer(d16:1/24:0) | SM(d18:2/24:0)	-0.0660996	-0.140818	0.00861846	0.0828516	0.246987	Cer(d16:1/24:0)	SM(d18:2/24:0)	0.0428229	0.634316	0.516863
1232	Cer(d16:1/24:0) | SM(d19:1/24:1)	-0.0579101	-0.13055	0.01473	0.117992	0.301313	Cer(d16:1/24:0)	SM(d19:1/24:1)	0.0428229	0.88225	0.36293
1233	Cer(d16:1/24:1) | dhCer(d18:0/16:0)	0.0328194	-0.0402452	0.105884	0.378161	0.59609	Cer(d16:1/24:1)	dhCer(d18:0/16:0)	0.371803	0.998029	0.983187
1234	Cer(d16:1/24:1) | dhCer(d18:0/18:0)	0.0372331	-0.034651	0.109117	0.309562	0.533036	Cer(d16:1/24:1)	dhCer(d18:0/18:0)	0.371803	0.719628	1.20106
1235	Cer(d16:1/24:1) | dhCer(d18:0/20:0)	0.0423577	-0.0283891	0.113105	0.240217	0.457239	Cer(d16:1/24:1)	dhCer(d18:0/20:0)	0.371803	0.538193	1.54778
1236	Cer(d16:1/24:1) | dhCer(d18:0/22:0)	0.0757545	0.00485957	0.146649	0.0362662	0.151859	Cer(d16:1/24:1)	dhCer(d18:0/22:0)	0.371803	0.0304711	0.840206
1237	Cer(d16:1/24:1) | dhCer(d18:0/24:0)	0.102676	0.0317539	0.173598	0.00460404	0.0408616	Cer(d16:1/24:1)	dhCer(d18:0/24:0)	0.371803	0.000719784	0.156338
1238	Cer(d16:1/24:1) | dhCer(d18:0/24:1)	0.0431315	-0.0265864	0.11285	0.224934	0.440737	Cer(d16:1/24:1)	dhCer(d18:0/24:1)	0.371803	0.638533	1.65294
1239	Cer(d16:1/24:1) | Cer(d16:1/16:0)	0.0682186	-0.00267736	0.139114	0.0592779	0.205315	Cer(d16:1/24:1)	Cer(d16:1/16:0)	0.371803	0.518906	6.27221
1240	Cer(d16:1/24:1) | Cer(d16:1/18:0)	0.0223443	-0.0494577	0.0941464	0.541438	0.732725	Cer(d16:1/24:1)	Cer(d16:1/18:0)	0.371803	0.758594	0.686695
1241	Cer(d16:1/24:1) | Cer(d16:1/22:0)	0.0818152	0.0118912	0.151739	0.0218951	0.111835	Cer(d16:1/24:1)	Cer(d16:1/22:0)	0.371803	0.307944	14.0645
1242	Cer(d16:1/24:1) | Cer(d16:1/24:0)	0.121751	0.0519778	0.191523	0.000647015	0.011517	Cer(d16:1/24:1)	Cer(d16:1/24:0)	0.371803	0.0428229	66.1854
1243	Cer(d16:1/24:1) | Cer(d16:1/24:1)	0	0	0			Cer(d16:1/24:1)	Cer(d16:1/24:1)	0.371803	0.371803	0
1244	Cer(d16:1/24:1) | Cer(d17:1/16:0)	0.0332337	-0.0379708	0.104438	0.359819	0.578637	Cer(d16:1/24:1)	Cer(d17:1/16:0)	0.371803	0.88893	1.03331
1245	Cer(d16:1/24:1) | Cer(d17:1/18:0)	0.0268732	-0.0439548	0.0977012	0.456598	0.661406	Cer(d16:1/24:1)	Cer(d17:1/18:0)	0.371803	0.737842	0.814291
1246	Cer(d16:1/24:1) | Cer(d17:1/20:0)	0.0421317	-0.027138	0.111401	0.232841	0.448393	Cer(d16:1/24:1)	Cer(d17:1/20:0)	0.371803	0.823432	1.59681
1247	Cer(d16:1/24:1) | Cer(d17:1/22:0)	0.0764888	0.00612219	0.146855	0.0331723	0.143531	Cer(d16:1/24:1)	Cer(d17:1/22:0)	0.371803	0.270685	8.15996
1248	Cer(d16:1/24:1) | Cer(d17:1/24:0)	0.103588	0.0327826	0.174393	0.00419355	0.0385729	Cer(d16:1/24:1)	Cer(d17:1/24:0)	0.371803	0.0545775	13.0146
1249	Cer(d16:1/24:1) | Cer(d17:1/24:1)	0.017048	-0.0527393	0.0868352	0.631675	0.795233	Cer(d16:1/24:1)	Cer(d17:1/24:1)	0.371803	0.439593	0.588599
1250	Cer(d16:1/24:1) | Cer(d18:1/14:0)	-0.00611993	-0.0781967	0.0659568	0.86766	0.939871	Cer(d16:1/24:1)	Cer(d18:1/14:0)	0.371803	0.203617	0.234673
1251	Cer(d16:1/24:1) | Cer(d18:1/16:0)	0.00467675	-0.0654335	0.074787	0.895847	0.955088	Cer(d16:1/24:1)	Cer(d18:1/16:0)	0.371803	0.145721	0.162663
1252	Cer(d16:1/24:1) | Cer(d18:1/18:0)	-0.0275774	-0.0972106	0.0420557	0.437119	0.647048	Cer(d16:1/24:1)	Cer(d18:1/18:0)	0.371803	0.0659925	0.150971
1253	Cer(d16:1/24:1) | Cer(d18:1/20:0)	-0.0131759	-0.0823996	0.0560477	0.70876	0.845953	Cer(d16:1/24:1)	Cer(d18:1/20:0)	0.371803	0.0816632	0.11522
1254	Cer(d16:1/24:1) | Cer(d18:1/22:0)	0.0393559	-0.0309594	0.109671	0.272215	0.493717	Cer(d16:1/24:1)	Cer(d18:1/22:0)	0.371803	0.705712	1.36584
1255	Cer(d16:1/24:1) | Cer(d18:1/24:0)	0.0794974	0.00868956	0.150305	0.0278244	0.128225	Cer(d16:1/24:1)	Cer(d18:1/24:0)	0.371803	0.0276721	0.994528
1256	Cer(d16:1/24:1) | Cer(d18:1/24:1)	-0.00767206	-0.0778992	0.0625551	0.830241	0.921148	Cer(d16:1/24:1)	Cer(d18:1/24:1)	0.371803	0.126437	0.15229
1257	Cer(d16:1/24:1) | Cer(d18:1/26:0)	0.0783268	0.00641414	0.150239	0.0328208	0.142682	Cer(d16:1/24:1)	Cer(d18:1/26:0)	0.371803	0.0310798	0.946955
1258	Cer(d16:1/24:1) | Cer(d18:2/14:0)	0.0196157	-0.0534266	0.092658	0.598205	0.772317	Cer(d16:1/24:1)	Cer(d18:2/14:0)	0.371803	0.785668	0.621531
1259	Cer(d16:1/24:1) | Cer(d18:2/16:0)	-0.00352952	-0.0749686	0.0679095	0.922759	0.966918	Cer(d16:1/24:1)	Cer(d18:2/16:0)	0.371803	0.149265	0.161759
1260	Cer(d16:1/24:1) | Cer(d18:2/17:0)	-0.01342	-0.0844594	0.0576193	0.710848	0.847526	Cer(d16:1/24:1)	Cer(d18:2/17:0)	0.371803	0.24035	0.338117
1261	Cer(d16:1/24:1) | Cer(d18:2/18:0)	-0.0184752	-0.0886207	0.0516704	0.605266	0.776429	Cer(d16:1/24:1)	Cer(d18:2/18:0)	0.371803	0.161385	0.266634
1262	Cer(d16:1/24:1) | Cer(d18:2/20:0)	0.00268852	-0.0666368	0.0720139	0.939333	0.977488	Cer(d16:1/24:1)	Cer(d18:2/20:0)	0.371803	0.310362	0.330407
1263	Cer(d16:1/24:1) | Cer(d18:2/22:0)	0.0383927	-0.0311585	0.107944	0.27886	0.50019	Cer(d16:1/24:1)	Cer(d18:2/22:0)	0.371803	0.708571	1.3333
1264	Cer(d16:1/24:1) | Cer(d18:2/24:0)	0.0631839	-0.0066161	0.132984	0.0759642	0.235852	Cer(d16:1/24:1)	Cer(d18:2/24:0)	0.371803	0.190122	2.50279
1265	Cer(d16:1/24:1) | Cer(d18:2/24:1)	-0.0189621	-0.0881891	0.0502649	0.590924	0.767837	Cer(d16:1/24:1)	Cer(d18:2/24:1)	0.371803	0.119286	0.201864
1266	Cer(d16:1/24:1) | Cer(d18:2/26:0)	0.0660983	-0.00580165	0.137998	0.0715182	0.227478	Cer(d16:1/24:1)	Cer(d18:2/26:0)	0.371803	0.160961	2.25063
1267	Cer(d16:1/24:1) | Cer(d19:1/16:0)	-0.0207417	-0.0916954	0.050212	0.56622	0.751319	Cer(d16:1/24:1)	Cer(d19:1/16:0)	0.371803	0.210609	0.371955
1268	Cer(d16:1/24:1) | Cer(d19:1/18:0)	-0.0420409	-0.112466	0.0283847	0.241607	0.458437	Cer(d16:1/24:1)	Cer(d19:1/18:0)	0.371803	0.0916905	0.379503
1269	Cer(d16:1/24:1) | Cer(d19:1/20:0)	-0.0172504	-0.0877583	0.0532575	0.631152	0.794915	Cer(d16:1/24:1)	Cer(d19:1/20:0)	0.371803	0.278317	0.440967
1270	Cer(d16:1/24:1) | Cer(d19:1/22:0)	0.0341205	-0.038031	0.106272	0.353513	0.572995	Cer(d16:1/24:1)	Cer(d19:1/22:0)	0.371803	0.918476	1.05174
1271	Cer(d16:1/24:1) | Cer(d19:1/24:0)	0.0733125	-6.98726e-05	0.146695	0.050218	0.185132	Cer(d16:1/24:1)	Cer(d19:1/24:0)	0.371803	0.281757	5.61067
1272	Cer(d16:1/24:1) | Cer(d19:1/24:1)	-0.0222382	-0.0945748	0.0500984	0.546342	0.735772	Cer(d16:1/24:1)	Cer(d19:1/24:1)	0.371803	0.260658	0.477096
1273	Cer(d16:1/24:1) | Cer(d19:1/26:0)	0.0691107	-0.00514806	0.14337	0.0680913	0.221249	Cer(d16:1/24:1)	Cer(d19:1/26:0)	0.371803	0.275865	4.0514
1274	Cer(d16:1/24:1) | Cer(d20:1/22:0)	0.0746243	0.00388082	0.145368	0.0387169	0.158423	Cer(d16:1/24:1)	Cer(d20:1/22:0)	0.371803	0.0759156	1.96079
1275	Cer(d16:1/24:1) | Cer(d20:1/24:0)	0.112768	0.0421563	0.18338	0.00178487	0.0226801	Cer(d16:1/24:1)	Cer(d20:1/24:0)	0.371803	0.000959028	0.537309
1276	Cer(d16:1/24:1) | Cer(d20:1/24:1)	0.0398576	-0.031209	0.110924	0.271238	0.492934	Cer(d16:1/24:1)	Cer(d20:1/24:1)	0.371803	0.791758	1.37076
1277	Cer(d16:1/24:1) | Cer(d20:1/26:0)	0.0413458	-0.0332987	0.11599	0.277213	0.498671	Cer(d16:1/24:1)	Cer(d20:1/26:0)	0.371803	0.569103	1.34122
1278	Cer(d16:1/24:1) | HexCer(d18:1/16:0)	0.025967	-0.0514894	0.103423	0.510652	0.7074	Cer(d16:1/24:1)	HexCer(d18:1/16:0)	0.371803	0.973924	0.728096
1279	Cer(d16:1/24:1) | HexCer(d18:1/18:0)	-0.00555138	-0.0785084	0.0674057	0.881295	0.948002	Cer(d16:1/24:1)	HexCer(d18:1/18:0)	0.371803	0.147164	0.166986
1280	Cer(d16:1/24:1) | HexCer(d18:1/20:0)	0.0205233	-0.0526729	0.0937196	0.58218	0.76203	Cer(d16:1/24:1)	HexCer(d18:1/20:0)	0.371803	0.780217	0.63864
1281	Cer(d16:1/24:1) | HexCer(d18:1/22:0)	0.0413103	-0.0319483	0.114569	0.268644	0.489978	Cer(d16:1/24:1)	HexCer(d18:1/22:0)	0.371803	0.436381	1.384
1282	Cer(d16:1/24:1) | HexCer(d18:1/24:0)	0.0489428	-0.0254775	0.123363	0.197078	0.407286	Cer(d16:1/24:1)	HexCer(d18:1/24:0)	0.371803	0.30456	1.54538
1283	Cer(d16:1/24:1) | HexCer(d18:1/24:1)	0.00081042	-0.0736655	0.0752863	0.982962	1	Cer(d16:1/24:1)	HexCer(d18:1/24:1)	0.371803	0.331015	0.336753
1284	Cer(d16:1/24:1) | Hex2Cer(d18:1/16:0)	-0.00674018	-0.080752	0.0672717	0.858157	0.935256	Cer(d16:1/24:1)	Hex2Cer(d18:1/16:0)	0.371803	0.102196	0.119088
1285	Cer(d16:1/24:1) | Hex2Cer(d18:1/18:0)	0.0570007	-0.0195741	0.133576	0.144346	0.340448	Cer(d16:1/24:1)	Hex2Cer(d18:1/18:0)	0.371803	0.22987	1.59249
1286	Cer(d16:1/24:1) | Hex2Cer(d18:1/20:0)	0.00539692	-0.0674765	0.0782703	0.884443	0.949244	Cer(d16:1/24:1)	Hex2Cer(d18:1/20:0)	0.371803	0.362308	0.409645
1287	Cer(d16:1/24:1) | Hex2Cer(d18:1/22:0)	0.0307927	-0.0430528	0.104638	0.41327	0.628873	Cer(d16:1/24:1)	Hex2Cer(d18:1/22:0)	0.371803	0.764809	0.899663
1288	Cer(d16:1/24:1) | Hex2Cer(d18:1/24:0)	0.0500834	-0.0246815	0.124848	0.18889	0.397961	Cer(d16:1/24:1)	Hex2Cer(d18:1/24:0)	0.371803	0.228359	1.20896
1289	Cer(d16:1/24:1) | Hex2Cer(d18:1/24:1)	0.00710017	-0.0687513	0.0829516	0.854249	0.933115	Cer(d16:1/24:1)	Hex2Cer(d18:1/24:1)	0.371803	0.435463	0.43524
1290	Cer(d16:1/24:1) | Hex3Cer(d18:1/16:0)	-0.0197109	-0.0950044	0.0555826	0.607454	0.777887	Cer(d16:1/24:1)	Hex3Cer(d18:1/16:0)	0.371803	0.00453777	0.00747015
1291	Cer(d16:1/24:1) | Hex3Cer(d18:1/18:0)	-0.024524	-0.103077	0.0540286	0.540134	0.73198	Cer(d16:1/24:1)	Hex3Cer(d18:1/18:0)	0.371803	0.0315604	0.0584306
1292	Cer(d16:1/24:1) | Hex3Cer(d18:1/20:0)	-0.0196273	-0.0947173	0.0554627	0.608008	0.778211	Cer(d16:1/24:1)	Hex3Cer(d18:1/20:0)	0.371803	0.0830832	0.136648
1293	Cer(d16:1/24:1) | Hex3Cer(d18:1/22:0)	-0.0314219	-0.10621	0.0433667	0.409746	0.625922	Cer(d16:1/24:1)	Hex3Cer(d18:1/22:0)	0.371803	0.0141978	0.0346501
1294	Cer(d16:1/24:1) | Hex3Cer(d18:1/24:0)	-0.00425595	-0.080469	0.0719571	0.912734	0.962389	Cer(d16:1/24:1)	Hex3Cer(d18:1/24:0)	0.371803	0.162642	0.178192
1295	Cer(d16:1/24:1) | Hex3Cer(d18:1/24:1)	-0.00733466	-0.0852132	0.0705439	0.853365	0.933115	Cer(d16:1/24:1)	Hex3Cer(d18:1/24:1)	0.371803	0.120429	0.141123
1296	Cer(d16:1/24:1) | GM3(d18:1/16:0)	-0.0239072	-0.0990697	0.0512552	0.532538	0.726037	Cer(d16:1/24:1)	GM3(d18:1/16:0)	0.371803	0.0009389	0.00176307
1297	Cer(d16:1/24:1) | GM3(d18:1/18:0)	0.0023105	-0.0738898	0.0785108	0.95255	0.984951	Cer(d16:1/24:1)	GM3(d18:1/18:0)	0.371803	0.179057	0.187977
1298	Cer(d16:1/24:1) | GM3(d18:1/20:0)	-0.0511385	-0.123108	0.0208306	0.163449	0.364192	Cer(d16:1/24:1)	GM3(d18:1/20:0)	0.371803	0.000441271	0.00269975
1299	Cer(d16:1/24:1) | GM3(d18:1/22:0)	-0.0316403	-0.103661	0.0403803	0.388713	0.606779	Cer(d16:1/24:1)	GM3(d18:1/22:0)	0.371803	0.00315132	0.00810708
1300	Cer(d16:1/24:1) | GM3(d18:1/24:0)	-0.011224	-0.085778	0.0633301	0.767657	0.881461	Cer(d16:1/24:1)	GM3(d18:1/24:0)	0.371803	0.0755512	0.0984179
1301	Cer(d16:1/24:1) | GM3(d18:1/24:1)	-0.071864	-0.147152	0.00342428	0.0613403	0.209204	Cer(d16:1/24:1)	GM3(d18:1/24:1)	0.371803	0.000141876	0.00231294
1302	Cer(d16:1/24:1) | GM1(d18:1/16:0)	-0.0472502	-0.120913	0.0264122	0.208334	0.420322	Cer(d16:1/24:1)	GM1(d18:1/16:0)	0.371803	0.000186179	0.000893657
1303	Cer(d16:1/24:1) | Sulfatide (d18:1:/16:0(OH))	0.0107068	-0.0639218	0.0853353	0.778291	0.889556	Cer(d16:1/24:1)	Sulfatide (d18:1:/16:0(OH))	0.371803	0.479618	0.477717
1304	Cer(d16:1/24:1) | Sulfatide (d18:1:/16:0)	0.0477666	-0.0254958	0.121029	0.200957	0.4119	Cer(d16:1/24:1)	Sulfatide (d18:1:/16:0)	0.371803	0.409945	1.85017
1305	Cer(d16:1/24:1) | Sulfatide (d18:1:/24:0(OH))	0.04893	-0.022787	0.120647	0.180852	0.38814	Cer(d16:1/24:1)	Sulfatide (d18:1:/24:0(OH))	0.371803	0.285291	1.57748
1306	Cer(d16:1/24:1) | Sulfatide (d18:1:/24:0)	0.0478342	-0.0249953	0.120664	0.197661	0.407959	Cer(d16:1/24:1)	Sulfatide (d18:1:/24:0)	0.371803	0.343342	1.73702
1307	Cer(d16:1/24:1) | Sulfatide (d18:1:/24:1(OH))	0.0472029	-0.0266738	0.12108	0.210111	0.422426	Cer(d16:1/24:1)	Sulfatide (d18:1:/24:1(OH))	0.371803	0.427038	1.76955
1308	Cer(d16:1/24:1) | Sulfatide (d18:1:/24:1)	0.0349499	-0.0419288	0.111829	0.372429	0.589182	Cer(d16:1/24:1)	Sulfatide (d18:1:/24:1)	0.371803	0.771108	0.998321
1309	Cer(d16:1/24:1) | SM(34:3)	-0.0768859	-0.148834	-0.00493804	0.036251	0.151859	Cer(d16:1/24:1)	SM(34:3)	0.371803	8.35657e-07	2.30519e-05
1310	Cer(d16:1/24:1) | SM(35:2) (b)	-0.0285921	-0.103991	0.0468068	0.45684	0.661605	Cer(d16:1/24:1)	SM(35:2) (b)	0.371803	0.00299558	0.00655718
1311	Cer(d16:1/24:1) | SM(37:2)	-0.00519896	-0.0804316	0.0700337	0.892124	0.9531	Cer(d16:1/24:1)	SM(37:2)	0.371803	0.114091	0.127887
1312	Cer(d16:1/24:1) | SM(41:0)	0.0543403	-0.018436	0.127117	0.143114	0.338932	Cer(d16:1/24:1)	SM(41:0)	0.371803	0.179665	1.2554
1313	Cer(d16:1/24:1) | SM(41:1) (a)	0.0676538	-0.00615548	0.141463	0.0723549	0.228246	Cer(d16:1/24:1)	SM(41:1) (a)	0.371803	0.238978	3.30286
1314	Cer(d16:1/24:1) | SM(43:1)	0.0907724	0.0150092	0.166536	0.0189288	0.101209	Cer(d16:1/24:1)	SM(43:1)	0.371803	0.0154807	0.81784
1315	Cer(d16:1/24:1) | SM(43:2) (b)	0.0260418	-0.0498014	0.101885	0.500472	0.69972	Cer(d16:1/24:1)	SM(43:2) (b)	0.371803	0.762736	0.742905
1316	Cer(d16:1/24:1) | SM(43:2) (c)	0.0207488	-0.0560466	0.0975441	0.595986	0.771198	Cer(d16:1/24:1)	SM(43:2) (c)	0.371803	0.641656	0.623845
1317	Cer(d16:1/24:1) | SM(d16:1/19:0)	0.00601461	-0.0710151	0.0830443	0.878214	0.946677	Cer(d16:1/24:1)	SM(d16:1/19:0)	0.371803	0.351133	0.399827
1318	Cer(d16:1/24:1) | SM(d16:1/23:0)/SM(d17:1/22:0)	0.0727399	-0.00244804	0.147928	0.0579196	0.202793	Cer(d16:1/24:1)	SM(d16:1/23:0)/SM(d17:1/22:0)	0.371803	0.16433	2.83721
1319	Cer(d16:1/24:1) | SM(d16:1/24:1)	0.0523501	-0.0271342	0.131834	0.196421	0.406591	Cer(d16:1/24:1)	SM(d16:1/24:1)	0.371803	0.891373	1.89289
1320	Cer(d16:1/24:1) | SM(d17:1/14:0)	0.0198717	-0.0581596	0.0979029	0.617263	0.785692	Cer(d16:1/24:1)	SM(d17:1/14:0)	0.371803	0.528763	0.602341
1321	Cer(d16:1/24:1) | SM(d17:1/16:0)	0.0520174	-0.0247338	0.128769	0.183758	0.391984	Cer(d16:1/24:1)	SM(d17:1/16:0)	0.371803	0.622608	2.02333
1322	Cer(d16:1/24:1) | SM(d17:1/24:1)	0.0288123	-0.0492387	0.106863	0.468868	0.671799	Cer(d16:1/24:1)	SM(d17:1/24:1)	0.371803	0.674263	0.79298
1323	Cer(d16:1/24:1) | SM(d18:0/14:0)	0.0318627	-0.0434963	0.107222	0.406779	0.624348	Cer(d16:1/24:1)	SM(d18:0/14:0)	0.371803	0.860834	0.914017
1324	Cer(d16:1/24:1) | SM(d18:0/16:0)	0.0390879	-0.035081	0.113257	0.301189	0.524038	Cer(d16:1/24:1)	SM(d18:0/16:0)	0.371803	0.517246	1.23445
1325	Cer(d16:1/24:1) | SM(d18:0/22:0)	0.0609603	-0.0110132	0.132934	0.0967816	0.270567	Cer(d16:1/24:1)	SM(d18:0/22:0)	0.371803	0.0910832	0.941121
1326	Cer(d16:1/24:1) | SM(d18:1/14:0)/SM(d16:1/16:0)	0.0504921	-0.0255896	0.126574	0.193025	0.402679	Cer(d16:1/24:1)	SM(d18:1/14:0)/SM(d16:1/16:0)	0.371803	0.858771	1.92619
1327	Cer(d16:1/24:1) | SM(d18:1/16:0)	0.0241214	-0.0505422	0.0987851	0.526124	0.719947	Cer(d16:1/24:1)	SM(d18:1/16:0)	0.371803	0.588946	0.706683
1328	Cer(d16:1/24:1) | SM(d18:1/17:0)/SM(d17:1/18:0)	0.0320562	-0.0437293	0.107842	0.406587	0.624334	Cer(d16:1/24:1)	SM(d18:1/17:0)/SM(d17:1/18:0)	0.371803	0.958847	0.91445
1329	Cer(d16:1/24:1) | SM(d18:1/18:0)/SM(d16:1/20:0)	-0.00891549	-0.0820945	0.0642635	0.811037	0.908623	Cer(d16:1/24:1)	SM(d18:1/18:0)/SM(d16:1/20:0)	0.371803	0.0479812	0.0591603
1330	Cer(d16:1/24:1) | SM(d18:1/20:0)/SM(d16:1/22:0)	0.0516659	-0.0218388	0.12517	0.168036	0.369628	Cer(d16:1/24:1)	SM(d18:1/20:0)/SM(d16:1/22:0)	0.371803	0.374448	2.21264
1331	Cer(d16:1/24:1) | SM(d18:1/22:0)/SM(d16:1/24:0)	0.0594023	-0.0137255	0.13253	0.111207	0.291272	Cer(d16:1/24:1)	SM(d18:1/22:0)/SM(d16:1/24:0)	0.371803	0.0466803	0.419761
1332	Cer(d16:1/24:1) | SM(d18:1/23:0)/SM(d17:1/24:0)	0.0601225	-0.0132293	0.133474	0.10802	0.287667	Cer(d16:1/24:1)	SM(d18:1/23:0)/SM(d17:1/24:0)	0.371803	0.0718286	0.664954
1333	Cer(d16:1/24:1) | SM(d18:1/24:0)	0.081524	0.00805602	0.154992	0.0296876	0.133426	Cer(d16:1/24:1)	SM(d18:1/24:0)	0.371803	0.00165195	0.0556445
1334	Cer(d16:1/24:1) | SM(d18:1/24:1)	0.0296212	-0.0455935	0.104836	0.439689	0.649247	Cer(d16:1/24:1)	SM(d18:1/24:1)	0.371803	0.976442	0.845606
1335	Cer(d16:1/24:1) | SM(d18:2/14:0)	-0.0229516	-0.101144	0.055241	0.564628	0.750151	Cer(d16:1/24:1)	SM(d18:2/14:0)	0.371803	0.0160017	0.0283402
1336	Cer(d16:1/24:1) | SM(d18:2/16:0)	0.0085643	-0.0647064	0.081835	0.818571	0.913727	Cer(d16:1/24:1)	SM(d18:2/16:0)	0.371803	0.0977342	0.119396
1337	Cer(d16:1/24:1) | SM(d18:2/17:0)	-0.010168	-0.0840241	0.063688	0.787024	0.894234	Cer(d16:1/24:1)	SM(d18:2/17:0)	0.371803	0.0474651	0.0603096
1338	Cer(d16:1/24:1) | SM(d18:2/18:0)	-0.0377587	-0.110528	0.0350102	0.3087	0.532421	Cer(d16:1/24:1)	SM(d18:2/18:0)	0.371803	0.00100862	0.00326731
1339	Cer(d16:1/24:1) | SM(d18:2/18:1)	-0.0928309	-0.164066	-0.021596	0.0107148	0.0709959	Cer(d16:1/24:1)	SM(d18:2/18:1)	0.371803	1.4216e-06	0.000132677
1340	Cer(d16:1/24:1) | SM(d18:2/20:0)	-0.0205858	-0.0941184	0.0529468	0.582762	0.762209	Cer(d16:1/24:1)	SM(d18:2/20:0)	0.371803	0.00438211	0.00751955
1341	Cer(d16:1/24:1) | SM(d18:2/22:0)	0.013542	-0.0602264	0.0873105	0.718661	0.853625	Cer(d16:1/24:1)	SM(d18:2/22:0)	0.371803	0.386493	0.517356
1342	Cer(d16:1/24:1) | SM(d18:2/23:0)	0.0282141	-0.0473712	0.103799	0.463913	0.666964	Cer(d16:1/24:1)	SM(d18:2/23:0)	0.371803	0.834871	0.80145
1343	Cer(d16:1/24:1) | SM(d18:2/24:0)	0.0355681	-0.0390639	0.1102	0.349783	0.569956	Cer(d16:1/24:1)	SM(d18:2/24:0)	0.371803	0.634316	1.06296
1344	Cer(d16:1/24:1) | SM(d19:1/24:1)	0.0277472	-0.0488986	0.104393	0.477494	0.680613	Cer(d16:1/24:1)	SM(d19:1/24:1)	0.371803	0.88225	0.778656
1345	Cer(d17:1/16:0) | dhCer(d18:0/16:0)	0.00544051	-0.0701453	0.0810263	0.887668	0.950399	Cer(d17:1/16:0)	dhCer(d18:0/16:0)	0.88893	0.998029	1.00142
1346	Cer(d17:1/16:0) | dhCer(d18:0/18:0)	0.0124136	-0.0631497	0.0879769	0.747158	0.871926	Cer(d17:1/16:0)	dhCer(d18:0/18:0)	0.88893	0.719628	0.963153
1347	Cer(d17:1/16:0) | dhCer(d18:0/20:0)	0.0201185	-0.0523846	0.0926216	0.586092	0.764305	Cer(d17:1/16:0)	dhCer(d18:0/20:0)	0.88893	0.538193	0.918274
1348	Cer(d17:1/16:0) | dhCer(d18:0/22:0)	0.0696065	-0.0038567	0.14307	0.0632666	0.212627	Cer(d17:1/16:0)	dhCer(d18:0/22:0)	0.88893	0.0304711	0.481631
1349	Cer(d17:1/16:0) | dhCer(d18:0/24:0)	0.0997017	0.0271637	0.17224	0.00712711	0.0544033	Cer(d17:1/16:0)	dhCer(d18:0/24:0)	0.88893	0.000719784	0.100992
1350	Cer(d17:1/16:0) | dhCer(d18:0/24:1)	0.0176712	-0.0534614	0.0888038	0.625907	0.791594	Cer(d17:1/16:0)	dhCer(d18:0/24:1)	0.88893	0.638533	1.02017
1351	Cer(d17:1/16:0) | Cer(d16:1/16:0)	0.0365747	-0.0336051	0.106754	0.306588	0.529923	Cer(d17:1/16:0)	Cer(d16:1/16:0)	0.88893	0.518906	1.69252
1352	Cer(d17:1/16:0) | Cer(d16:1/18:0)	-0.0101938	-0.0856147	0.065227	0.790822	0.895788	Cer(d17:1/16:0)	Cer(d16:1/18:0)	0.88893	0.758594	0.959247
1353	Cer(d17:1/16:0) | Cer(d16:1/22:0)	0.0458276	-0.0271699	0.118825	0.218166	0.432245	Cer(d17:1/16:0)	Cer(d16:1/22:0)	0.88893	0.307944	1.41151
1354	Cer(d17:1/16:0) | Cer(d16:1/24:0)	0.0797424	0.00878809	0.150697	0.0276674	0.127817	Cer(d17:1/16:0)	Cer(d16:1/24:0)	0.88893	0.0428229	1.54778
1355	Cer(d17:1/16:0) | Cer(d16:1/24:1)	-0.0332337	-0.104438	0.0379708	0.359819	0.578637	Cer(d17:1/16:0)	Cer(d16:1/24:1)	0.88893	0.371803	1.03331
1356	Cer(d17:1/16:0) | Cer(d17:1/16:0)	0	0	0			Cer(d17:1/16:0)	Cer(d17:1/16:0)	0.88893	0.88893	0
1357	Cer(d17:1/16:0) | Cer(d17:1/18:0)	-0.00563721	-0.0784628	0.0671884	0.879258	0.946894	Cer(d17:1/16:0)	Cer(d17:1/18:0)	0.88893	0.737842	0.839164
1358	Cer(d17:1/16:0) | Cer(d17:1/20:0)	0.0141748	-0.0573147	0.0856644	0.697201	0.838782	Cer(d17:1/16:0)	Cer(d17:1/20:0)	0.88893	0.823432	1.18105
1359	Cer(d17:1/16:0) | Cer(d17:1/22:0)	0.0527603	-0.0201774	0.125698	0.156006	0.356585	Cer(d17:1/16:0)	Cer(d17:1/22:0)	0.88893	0.270685	1.73509
1360	Cer(d17:1/16:0) | Cer(d17:1/24:0)	0.0795908	0.0087183	0.150463	0.0277837	0.128225	Cer(d17:1/16:0)	Cer(d17:1/24:0)	0.88893	0.0545775	1.96437
1361	Cer(d17:1/16:0) | Cer(d17:1/24:1)	-0.0261062	-0.0966827	0.0444702	0.467963	0.670957	Cer(d17:1/16:0)	Cer(d17:1/24:1)	0.88893	0.439593	0.939376
1362	Cer(d17:1/16:0) | Cer(d18:1/14:0)	-0.0414725	-0.112082	0.0291369	0.249256	0.467283	Cer(d17:1/16:0)	Cer(d18:1/14:0)	0.88893	0.203617	0.8169
1363	Cer(d17:1/16:0) | Cer(d18:1/16:0)	-0.0371458	-0.106849	0.0325571	0.29581	0.518527	Cer(d17:1/16:0)	Cer(d18:1/16:0)	0.88893	0.145721	0.492617
1364	Cer(d17:1/16:0) | Cer(d18:1/18:0)	-0.0665336	-0.138475	0.00540739	0.0698345	0.224492	Cer(d17:1/16:0)	Cer(d18:1/18:0)	0.88893	0.0659925	0.944984
1365	Cer(d17:1/16:0) | Cer(d18:1/20:0)	-0.0536551	-0.124449	0.0171386	0.137203	0.329997	Cer(d17:1/16:0)	Cer(d18:1/20:0)	0.88893	0.0816632	0.595198
1366	Cer(d17:1/16:0) | Cer(d18:1/22:0)	0.0165232	-0.0560521	0.0890985	0.655041	0.809431	Cer(d17:1/16:0)	Cer(d18:1/22:0)	0.88893	0.705712	1.07736
1367	Cer(d17:1/16:0) | Cer(d18:1/24:0)	0.0657746	-0.00524565	0.136795	0.0694423	0.223914	Cer(d17:1/16:0)	Cer(d18:1/24:0)	0.88893	0.0276721	0.398491
1368	Cer(d17:1/16:0) | Cer(d18:1/24:1)	-0.0413197	-0.111398	0.0287588	0.247433	0.465386	Cer(d17:1/16:0)	Cer(d18:1/24:1)	0.88893	0.126437	0.510996
1369	Cer(d17:1/16:0) | Cer(d18:1/26:0)	0.0672937	-0.00315089	0.137738	0.0611363	0.208781	Cer(d17:1/16:0)	Cer(d18:1/26:0)	0.88893	0.0310798	0.50837
1370	Cer(d17:1/16:0) | Cer(d18:2/14:0)	-0.00622977	-0.0794524	0.0669928	0.867396	0.939871	Cer(d17:1/16:0)	Cer(d18:2/14:0)	0.88893	0.785668	0.905778
1371	Cer(d17:1/16:0) | Cer(d18:2/16:0)	-0.0428188	-0.113594	0.0279563	0.235329	0.451187	Cer(d17:1/16:0)	Cer(d18:2/16:0)	0.88893	0.149265	0.634281
1372	Cer(d17:1/16:0) | Cer(d18:2/17:0)	-0.0367192	-0.107421	0.0339822	0.30826	0.531808	Cer(d17:1/16:0)	Cer(d18:2/17:0)	0.88893	0.24035	0.779697
1373	Cer(d17:1/16:0) | Cer(d18:2/18:0)	-0.0496372	-0.121584	0.0223095	0.176016	0.381279	Cer(d17:1/16:0)	Cer(d18:2/18:0)	0.88893	0.161385	0.916876
1374	Cer(d17:1/16:0) | Cer(d18:2/20:0)	-0.0295144	-0.100262	0.0412328	0.413053	0.628696	Cer(d17:1/16:0)	Cer(d18:2/20:0)	0.88893	0.310362	0.751385
1375	Cer(d17:1/16:0) | Cer(d18:2/22:0)	0.0161269	-0.0549788	0.0872327	0.65627	0.809686	Cer(d17:1/16:0)	Cer(d18:2/22:0)	0.88893	0.708571	1.07969
1376	Cer(d17:1/16:0) | Cer(d18:2/24:0)	0.0437484	-0.026075	0.113572	0.219074	0.432949	Cer(d17:1/16:0)	Cer(d18:2/24:0)	0.88893	0.190122	0.867844
1377	Cer(d17:1/16:0) | Cer(d18:2/24:1)	-0.0470225	-0.117021	0.0229764	0.187652	0.395886	Cer(d17:1/16:0)	Cer(d18:2/24:1)	0.88893	0.119286	0.635679
1378	Cer(d17:1/16:0) | Cer(d18:2/26:0)	0.0488696	-0.0215736	0.119313	0.173632	0.37803	Cer(d17:1/16:0)	Cer(d18:2/26:0)	0.88893	0.160961	0.927024
1379	Cer(d17:1/16:0) | Cer(d19:1/16:0)	-0.0495014	-0.119422	0.0204194	0.164992	0.366361	Cer(d17:1/16:0)	Cer(d19:1/16:0)	0.88893	0.210609	1.27648
1380	Cer(d17:1/16:0) | Cer(d19:1/18:0)	-0.0704496	-0.141946	0.00104654	0.0534402	0.193369	Cer(d17:1/16:0)	Cer(d19:1/18:0)	0.88893	0.0916905	1.71576
1381	Cer(d17:1/16:0) | Cer(d19:1/20:0)	-0.0441944	-0.115088	0.0266994	0.221412	0.43607	Cer(d17:1/16:0)	Cer(d19:1/20:0)	0.88893	0.278317	1.25701
1382	Cer(d17:1/16:0) | Cer(d19:1/22:0)	0.00872388	-0.064148	0.0815957	0.814258	0.910841	Cer(d17:1/16:0)	Cer(d19:1/22:0)	0.88893	0.918476	1.09171
1383	Cer(d17:1/16:0) | Cer(d19:1/24:0)	0.0517031	-0.0209669	0.124373	0.162907	0.363653	Cer(d17:1/16:0)	Cer(d19:1/24:0)	0.88893	0.281757	1.72955
1384	Cer(d17:1/16:0) | Cer(d19:1/24:1)	-0.0445048	-0.11553	0.02652	0.219037	0.432949	Cer(d17:1/16:0)	Cer(d19:1/24:1)	0.88893	0.260658	1.19002
1385	Cer(d17:1/16:0) | Cer(d19:1/26:0)	0.0506679	-0.0227949	0.124131	0.176146	0.381279	Cer(d17:1/16:0)	Cer(d19:1/26:0)	0.88893	0.275865	1.56612
1386	Cer(d17:1/16:0) | Cer(d20:1/22:0)	0.0653885	-0.00778267	0.13856	0.0797821	0.242024	Cer(d17:1/16:0)	Cer(d20:1/22:0)	0.88893	0.0759156	0.951537
1387	Cer(d17:1/16:0) | Cer(d20:1/24:0)	0.11312	0.0417379	0.184502	0.00193547	0.0238238	Cer(d17:1/16:0)	Cer(d20:1/24:0)	0.88893	0.000959028	0.495501
1388	Cer(d17:1/16:0) | Cer(d20:1/24:1)	0.0131488	-0.0587344	0.085032	0.719623	0.854212	Cer(d17:1/16:0)	Cer(d20:1/24:1)	0.88893	0.791758	1.10024
1389	Cer(d17:1/16:0) | Cer(d20:1/26:0)	0.02022	-0.0569551	0.0973952	0.60716	0.777887	Cer(d17:1/16:0)	Cer(d20:1/26:0)	0.88893	0.569103	0.937319
1390	Cer(d17:1/16:0) | HexCer(d18:1/16:0)	0.0030225	-0.0745114	0.0805564	0.939018	0.977488	Cer(d17:1/16:0)	HexCer(d18:1/16:0)	0.88893	0.973924	0.946659
1391	Cer(d17:1/16:0) | HexCer(d18:1/18:0)	-0.0357757	-0.106158	0.0346063	0.318658	0.541689	Cer(d17:1/16:0)	HexCer(d18:1/18:0)	0.88893	0.147164	0.461822
1392	Cer(d17:1/16:0) | HexCer(d18:1/20:0)	-0.00354487	-0.0742782	0.0671885	0.921653	0.966399	Cer(d17:1/16:0)	HexCer(d18:1/20:0)	0.88893	0.780217	0.846541
1393	Cer(d17:1/16:0) | HexCer(d18:1/22:0)	0.0246894	-0.0470757	0.0964545	0.499641	0.699525	Cer(d17:1/16:0)	HexCer(d18:1/22:0)	0.88893	0.436381	0.873389
1394	Cer(d17:1/16:0) | HexCer(d18:1/24:0)	0.0311562	-0.0413836	0.103696	0.399397	0.617489	Cer(d17:1/16:0)	HexCer(d18:1/24:0)	0.88893	0.30456	0.76255
1395	Cer(d17:1/16:0) | HexCer(d18:1/24:1)	-0.0239953	-0.0955941	0.0476035	0.510792	0.707439	Cer(d17:1/16:0)	HexCer(d18:1/24:1)	0.88893	0.331015	0.648044
1396	Cer(d17:1/16:0) | Hex2Cer(d18:1/16:0)	-0.0371654	-0.109026	0.0346948	0.310281	0.533471	Cer(d17:1/16:0)	Hex2Cer(d18:1/16:0)	0.88893	0.102196	0.329366
1397	Cer(d17:1/16:0) | Hex2Cer(d18:1/18:0)	0.0373	-0.0369893	0.111589	0.324609	0.546674	Cer(d17:1/16:0)	Hex2Cer(d18:1/18:0)	0.88893	0.22987	0.708144
1398	Cer(d17:1/16:0) | Hex2Cer(d18:1/20:0)	-0.0203392	-0.0914063	0.050728	0.574389	0.757011	Cer(d17:1/16:0)	Hex2Cer(d18:1/20:0)	0.88893	0.362308	0.630771
1399	Cer(d17:1/16:0) | Hex2Cer(d18:1/22:0)	0.0113048	-0.0607565	0.0833661	0.758188	0.877269	Cer(d17:1/16:0)	Hex2Cer(d18:1/22:0)	0.88893	0.764809	1.00873
1400	Cer(d17:1/16:0) | Hex2Cer(d18:1/24:0)	0.0330231	-0.0400902	0.106136	0.375528	0.592902	Cer(d17:1/16:0)	Hex2Cer(d18:1/24:0)	0.88893	0.228359	0.608102
1401	Cer(d17:1/16:0) | Hex2Cer(d18:1/24:1)	-0.0179933	-0.0915502	0.0555635	0.63121	0.794915	Cer(d17:1/16:0)	Hex2Cer(d18:1/24:1)	0.88893	0.435463	0.689886
1402	Cer(d17:1/16:0) | Hex3Cer(d18:1/16:0)	-0.0590911	-0.133079	0.0148963	0.117329	0.300286	Cer(d17:1/16:0)	Hex3Cer(d18:1/16:0)	0.88893	0.00453777	0.0386756
1403	Cer(d17:1/16:0) | Hex3Cer(d18:1/18:0)	-0.0605894	-0.139747	0.0185684	0.133353	0.323814	Cer(d17:1/16:0)	Hex3Cer(d18:1/18:0)	0.88893	0.0315604	0.236667
1404	Cer(d17:1/16:0) | Hex3Cer(d18:1/20:0)	-0.0493992	-0.123191	0.0243922	0.189176	0.398049	Cer(d17:1/16:0)	Hex3Cer(d18:1/20:0)	0.88893	0.0830832	0.439184
1405	Cer(d17:1/16:0) | Hex3Cer(d18:1/22:0)	-0.0662598	-0.139588	0.0070685	0.0764857	0.236462	Cer(d17:1/16:0)	Hex3Cer(d18:1/22:0)	0.88893	0.0141978	0.185626
1406	Cer(d17:1/16:0) | Hex3Cer(d18:1/24:0)	-0.033739	-0.10879	0.0413124	0.377777	0.595764	Cer(d17:1/16:0)	Hex3Cer(d18:1/24:0)	0.88893	0.162642	0.430524
1407	Cer(d17:1/16:0) | Hex3Cer(d18:1/24:1)	-0.0380144	-0.114188	0.0381588	0.327545	0.549425	Cer(d17:1/16:0)	Hex3Cer(d18:1/24:1)	0.88893	0.120429	0.367672
1408	Cer(d17:1/16:0) | GM3(d18:1/16:0)	-0.0661543	-0.139565	0.00725588	0.0772838	0.237519	Cer(d17:1/16:0)	GM3(d18:1/16:0)	0.88893	0.0009389	0.0121487
1409	Cer(d17:1/16:0) | GM3(d18:1/18:0)	-0.0298009	-0.104606	0.0450041	0.434414	0.645412	Cer(d17:1/16:0)	GM3(d18:1/18:0)	0.88893	0.179057	0.412181
1410	Cer(d17:1/16:0) | GM3(d18:1/20:0)	-0.086392	-0.156381	-0.016403	0.0156197	0.0901017	Cer(d17:1/16:0)	GM3(d18:1/20:0)	0.88893	0.000441271	0.0282509
1411	Cer(d17:1/16:0) | GM3(d18:1/22:0)	-0.065627	-0.135555	0.00430095	0.0658126	0.216682	Cer(d17:1/16:0)	GM3(d18:1/22:0)	0.88893	0.00315132	0.0478833
1412	Cer(d17:1/16:0) | GM3(d18:1/24:0)	-0.0405947	-0.112781	0.0315916	0.26995	0.491293	Cer(d17:1/16:0)	GM3(d18:1/24:0)	0.88893	0.0755512	0.279871
1413	Cer(d17:1/16:0) | GM3(d18:1/24:1)	-0.0998979	-0.171422	-0.0283738	0.00625423	0.0500972	Cer(d17:1/16:0)	GM3(d18:1/24:1)	0.88893	0.000141876	0.0226848
1414	Cer(d17:1/16:0) | GM1(d18:1/16:0)	-0.089129	-0.161583	-0.0166748	0.0159768	0.0917434	Cer(d17:1/16:0)	GM1(d18:1/16:0)	0.88893	0.000186179	0.0116531
1415	Cer(d17:1/16:0) | Sulfatide (d18:1:/16:0(OH))	-0.0154265	-0.0879233	0.0570704	0.676261	0.823799	Cer(d17:1/16:0)	Sulfatide (d18:1:/16:0(OH))	0.88893	0.479618	0.709221
1416	Cer(d17:1/16:0) | Sulfatide (d18:1:/16:0)	0.0266892	-0.0443713	0.0977496	0.461154	0.66481	Cer(d17:1/16:0)	Sulfatide (d18:1:/16:0)	0.88893	0.409945	0.888954
1417	Cer(d17:1/16:0) | Sulfatide (d18:1:/24:0(OH))	0.0326437	-0.0380956	0.103383	0.365268	0.58347	Cer(d17:1/16:0)	Sulfatide (d18:1:/24:0(OH))	0.88893	0.285291	0.781045
1418	Cer(d17:1/16:0) | Sulfatide (d18:1:/24:0)	0.0294391	-0.0417352	0.100613	0.417052	0.631894	Cer(d17:1/16:0)	Sulfatide (d18:1:/24:0)	0.88893	0.343342	0.82326
1419	Cer(d17:1/16:0) | Sulfatide (d18:1:/24:1(OH))	0.0255845	-0.0463605	0.0975295	0.485319	0.686893	Cer(d17:1/16:0)	Sulfatide (d18:1:/24:1(OH))	0.88893	0.427038	0.879913
1420	Cer(d17:1/16:0) | Sulfatide (d18:1:/24:1)	0.0119193	-0.0624214	0.08626	0.753033	0.874631	Cer(d17:1/16:0)	Sulfatide (d18:1:/24:1)	0.88893	0.771108	1.024
1421	Cer(d17:1/16:0) | SM(34:3)	-0.132521	-0.204366	-0.0606762	0.000313196	0.00688162	Cer(d17:1/16:0)	SM(34:3)	0.88893	8.35657e-07	0.00266816
1422	Cer(d17:1/16:0) | SM(35:2) (b)	-0.0777327	-0.151446	-0.0040191	0.0387785	0.158572	Cer(d17:1/16:0)	SM(35:2) (b)	0.88893	0.00299558	0.0772485
1423	Cer(d17:1/16:0) | SM(37:2)	-0.0447791	-0.118939	0.0293808	0.236242	0.452237	Cer(d17:1/16:0)	SM(37:2)	0.88893	0.114091	0.482942
1424	Cer(d17:1/16:0) | SM(41:0)	0.0384441	-0.0342912	0.111179	0.299783	0.522741	Cer(d17:1/16:0)	SM(41:0)	0.88893	0.179665	0.599318
1425	Cer(d17:1/16:0) | SM(41:1) (a)	0.0510386	-0.0218112	0.123888	0.169425	0.371556	Cer(d17:1/16:0)	SM(41:1) (a)	0.88893	0.238978	1.41052
1426	Cer(d17:1/16:0) | SM(43:1)	0.0872072	0.0120748	0.16234	0.0229696	0.114589	Cer(d17:1/16:0)	SM(43:1)	0.88893	0.0154807	0.673964
1427	Cer(d17:1/16:0) | SM(43:2) (b)	-0.00435636	-0.0772729	0.0685601	0.906664	0.959346	Cer(d17:1/16:0)	SM(43:2) (b)	0.88893	0.762736	0.841255
1428	Cer(d17:1/16:0) | SM(43:2) (c)	-0.00919289	-0.0837838	0.065398	0.808888	0.907757	Cer(d17:1/16:0)	SM(43:2) (c)	0.88893	0.641656	0.793257
1429	Cer(d17:1/16:0) | SM(d16:1/19:0)	-0.0331858	-0.10786	0.0414882	0.383248	0.601787	Cer(d17:1/16:0)	SM(d16:1/19:0)	0.88893	0.351133	0.916204
1430	Cer(d17:1/16:0) | SM(d16:1/23:0)/SM(d17:1/22:0)	0.0486834	-0.0248915	0.122258	0.194349	0.403624	Cer(d17:1/16:0)	SM(d16:1/23:0)/SM(d17:1/22:0)	0.88893	0.16433	0.845539
1431	Cer(d17:1/16:0) | SM(d16:1/24:1)	0.00905013	-0.0643947	0.0824949	0.808919	0.907757	Cer(d17:1/16:0)	SM(d16:1/24:1)	0.88893	0.891373	1.09891
1432	Cer(d17:1/16:0) | SM(d17:1/14:0)	-0.0197121	-0.0934366	0.0540124	0.599809	0.772317	Cer(d17:1/16:0)	SM(d17:1/14:0)	0.88893	0.528763	0.881552
1433	Cer(d17:1/16:0) | SM(d17:1/16:0)	0.0247996	-0.049979	0.0995782	0.515208	0.711413	Cer(d17:1/16:0)	SM(d17:1/16:0)	0.88893	0.622608	1.20846
1434	Cer(d17:1/16:0) | SM(d17:1/24:1)	-0.00803692	-0.0816842	0.0656104	0.830424	0.921189	Cer(d17:1/16:0)	SM(d17:1/24:1)	0.88893	0.674263	0.81195
1435	Cer(d17:1/16:0) | SM(d18:0/14:0)	-0.000729991	-0.0734009	0.071941	0.984272	1	Cer(d17:1/16:0)	SM(d18:0/14:0)	0.88893	0.860834	0.87459
1436	Cer(d17:1/16:0) | SM(d18:0/16:0)	0.018263	-0.0541527	0.0906787	0.620674	0.788363	Cer(d17:1/16:0)	SM(d18:0/16:0)	0.88893	0.517246	0.833362
1437	Cer(d17:1/16:0) | SM(d18:0/22:0)	0.0513094	-0.0221133	0.124732	0.170509	0.373028	Cer(d17:1/16:0)	SM(d18:0/22:0)	0.88893	0.0910832	0.534182
1438	Cer(d17:1/16:0) | SM(d18:1/14:0)/SM(d16:1/16:0)	0.011577	-0.0607374	0.0838914	0.753392	0.874844	Cer(d17:1/16:0)	SM(d18:1/14:0)/SM(d16:1/16:0)	0.88893	0.858771	1.13987
1439	Cer(d17:1/16:0) | SM(d18:1/16:0)	-0.00453593	-0.0771395	0.0680676	0.902418	0.958084	Cer(d17:1/16:0)	SM(d18:1/16:0)	0.88893	0.588946	0.652631
1440	Cer(d17:1/16:0) | SM(d18:1/17:0)/SM(d17:1/18:0)	0.00427599	-0.0711132	0.0796652	0.911371	0.961497	Cer(d17:1/16:0)	SM(d18:1/17:0)/SM(d17:1/18:0)	0.88893	0.958847	0.975377
1441	Cer(d17:1/16:0) | SM(d18:1/18:0)/SM(d16:1/20:0)	-0.0479018	-0.119672	0.0238683	0.190506	0.399842	Cer(d17:1/16:0)	SM(d18:1/18:0)/SM(d16:1/20:0)	0.88893	0.0479812	0.251861
1442	Cer(d17:1/16:0) | SM(d18:1/20:0)/SM(d16:1/22:0)	0.026641	-0.0452006	0.0984826	0.466845	0.670114	Cer(d17:1/16:0)	SM(d18:1/20:0)/SM(d16:1/22:0)	0.88893	0.374448	0.802082
1443	Cer(d17:1/16:0) | SM(d18:1/22:0)/SM(d16:1/24:0)	0.0485791	-0.0237142	0.120872	0.187512	0.395886	Cer(d17:1/16:0)	SM(d18:1/22:0)/SM(d16:1/24:0)	0.88893	0.0466803	0.248945
1444	Cer(d17:1/16:0) | SM(d18:1/23:0)/SM(d17:1/24:0)	0.045114	-0.0273181	0.117546	0.221814	0.436592	Cer(d17:1/16:0)	SM(d18:1/23:0)/SM(d17:1/24:0)	0.88893	0.0718286	0.323823
1445	Cer(d17:1/16:0) | SM(d18:1/24:0)	0.0781482	0.00557581	0.150721	0.0348483	0.148249	Cer(d17:1/16:0)	SM(d18:1/24:0)	0.88893	0.00165195	0.0474041
1446	Cer(d17:1/16:0) | SM(d18:1/24:1)	0.00337322	-0.0690198	0.0757663	0.92714	0.970063	Cer(d17:1/16:0)	SM(d18:1/24:1)	0.88893	0.976442	0.958787
1447	Cer(d17:1/16:0) | SM(d18:2/14:0)	-0.0652266	-0.143281	0.0128281	0.101321	0.277525	Cer(d17:1/16:0)	SM(d18:2/14:0)	0.88893	0.0160017	0.157931
1448	Cer(d17:1/16:0) | SM(d18:2/16:0)	-0.026067	-0.0986142	0.0464802	0.480793	0.682778	Cer(d17:1/16:0)	SM(d18:2/16:0)	0.88893	0.0977342	0.203277
1449	Cer(d17:1/16:0) | SM(d18:2/17:0)	-0.0577767	-0.131178	0.0156245	0.122706	0.307224	Cer(d17:1/16:0)	SM(d18:2/17:0)	0.88893	0.0474651	0.386819
1450	Cer(d17:1/16:0) | SM(d18:2/18:0)	-0.0842352	-0.156899	-0.0115717	0.0231418	0.114901	Cer(d17:1/16:0)	SM(d18:2/18:0)	0.88893	0.00100862	0.0435843
1451	Cer(d17:1/16:0) | SM(d18:2/18:1)	-0.143453	-0.214245	-0.0726608	7.624e-05	0.00277268	Cer(d17:1/16:0)	SM(d18:2/18:1)	0.88893	1.4216e-06	0.0186464
1452	Cer(d17:1/16:0) | SM(d18:2/20:0)	-0.0623732	-0.134937	0.0101904	0.0919335	0.262762	Cer(d17:1/16:0)	SM(d18:2/20:0)	0.88893	0.00438211	0.0476661
1453	Cer(d17:1/16:0) | SM(d18:2/22:0)	-0.0149853	-0.0879343	0.0579637	0.686862	0.83178	Cer(d17:1/16:0)	SM(d18:2/22:0)	0.88893	0.386493	0.562694
1454	Cer(d17:1/16:0) | SM(d18:2/23:0)	6.33885e-06	-0.0747457	0.0747584	0.999867	1	Cer(d17:1/16:0)	SM(d18:2/23:0)	0.88893	0.834871	0.834982
1455	Cer(d17:1/16:0) | SM(d18:2/24:0)	0.0145712	-0.0588221	0.0879644	0.696829	0.838553	Cer(d17:1/16:0)	SM(d18:2/24:0)	0.88893	0.634316	0.91029
1456	Cer(d17:1/16:0) | SM(d19:1/24:1)	-0.00165724	-0.0754059	0.0720914	0.964825	0.991826	Cer(d17:1/16:0)	SM(d19:1/24:1)	0.88893	0.88225	0.914415
1457	Cer(d17:1/18:0) | dhCer(d18:0/16:0)	0.0118201	-0.0596972	0.0833375	0.745679	0.870717	Cer(d17:1/18:0)	dhCer(d18:0/16:0)	0.737842	0.998029	0.989491
1458	Cer(d17:1/18:0) | dhCer(d18:0/18:0)	0.0220123	-0.0487895	0.0928141	0.54182	0.732928	Cer(d17:1/18:0)	dhCer(d18:0/18:0)	0.737842	0.719628	1.32817
1459	Cer(d17:1/18:0) | dhCer(d18:0/20:0)	0.0291926	-0.0409574	0.0993425	0.414214	0.6291	Cer(d17:1/18:0)	dhCer(d18:0/20:0)	0.737842	0.538193	1.29931
1460	Cer(d17:1/18:0) | dhCer(d18:0/22:0)	0.0775365	0.00295719	0.152116	0.0416032	0.16536	Cer(d17:1/18:0)	dhCer(d18:0/22:0)	0.737842	0.0304711	0.732422
1461	Cer(d17:1/18:0) | dhCer(d18:0/24:0)	0.110023	0.0359882	0.184058	0.00363534	0.0354065	Cer(d17:1/18:0)	dhCer(d18:0/24:0)	0.737842	0.000719784	0.197996
1462	Cer(d17:1/18:0) | dhCer(d18:0/24:1)	0.0240651	-0.0465962	0.0947265	0.503963	0.702131	Cer(d17:1/18:0)	dhCer(d18:0/24:1)	0.737842	0.638533	1.26702
1463	Cer(d17:1/18:0) | Cer(d16:1/16:0)	0.0339692	-0.0370483	0.104987	0.348026	0.568135	Cer(d17:1/18:0)	Cer(d16:1/16:0)	0.737842	0.518906	1.491
1464	Cer(d17:1/18:0) | Cer(d16:1/18:0)	-0.006398	-0.0804865	0.0676904	0.865425	0.93935	Cer(d17:1/18:0)	Cer(d16:1/18:0)	0.737842	0.758594	0.852578
1465	Cer(d17:1/18:0) | Cer(d16:1/22:0)	0.045465	-0.0266065	0.117536	0.215951	0.429458	Cer(d17:1/18:0)	Cer(d16:1/22:0)	0.737842	0.307944	1.42599
1466	Cer(d17:1/18:0) | Cer(d16:1/24:0)	0.0761648	0.00493467	0.147395	0.0361391	0.151816	Cer(d17:1/18:0)	Cer(d16:1/24:0)	0.737842	0.0428229	1.18495
1467	Cer(d17:1/18:0) | Cer(d16:1/24:1)	-0.0268732	-0.0977012	0.0439548	0.456598	0.661406	Cer(d17:1/18:0)	Cer(d16:1/24:1)	0.737842	0.371803	0.814291
1468	Cer(d17:1/18:0) | Cer(d17:1/16:0)	0.00563721	-0.0671884	0.0784628	0.879258	0.946894	Cer(d17:1/18:0)	Cer(d17:1/16:0)	0.737842	0.88893	0.839164
1469	Cer(d17:1/18:0) | Cer(d17:1/18:0)	0	0	0			Cer(d17:1/18:0)	Cer(d17:1/18:0)	0.737842	0.737842	0
1470	Cer(d17:1/18:0) | Cer(d17:1/20:0)	0.0196313	-0.0510332	0.0902958	0.585653	0.7641	Cer(d17:1/18:0)	Cer(d17:1/20:0)	0.737842	0.823432	1.25986
1471	Cer(d17:1/18:0) | Cer(d17:1/22:0)	0.0532899	-0.0205021	0.127082	0.156691	0.357241	Cer(d17:1/18:0)	Cer(d17:1/22:0)	0.737842	0.270685	1.7275
1472	Cer(d17:1/18:0) | Cer(d17:1/24:0)	0.0769318	0.00420321	0.14966	0.0381798	0.156732	Cer(d17:1/18:0)	Cer(d17:1/24:0)	0.737842	0.0545775	1.42949
1473	Cer(d17:1/18:0) | Cer(d17:1/24:1)	-0.0208622	-0.0918036	0.0500793	0.563901	0.749366	Cer(d17:1/18:0)	Cer(d17:1/24:1)	0.737842	0.439593	0.779557
1474	Cer(d17:1/18:0) | Cer(d18:1/14:0)	-0.0354246	-0.108722	0.0378725	0.343033	0.563821	Cer(d17:1/18:0)	Cer(d18:1/14:0)	0.737842	0.203617	0.593578
1475	Cer(d17:1/18:0) | Cer(d18:1/16:0)	-0.0317672	-0.106581	0.0430462	0.404778	0.623069	Cer(d17:1/18:0)	Cer(d18:1/16:0)	0.737842	0.145721	0.360002
1476	Cer(d17:1/18:0) | Cer(d18:1/18:0)	-0.0822018	-0.154853	-0.0095508	0.0266351	0.124803	Cer(d17:1/18:0)	Cer(d18:1/18:0)	0.737842	0.0659925	2.47765
1477	Cer(d17:1/18:0) | Cer(d18:1/20:0)	-0.063772	-0.136391	0.00884755	0.0851274	0.25073	Cer(d17:1/18:0)	Cer(d18:1/20:0)	0.737842	0.0816632	0.959306
1478	Cer(d17:1/18:0) | Cer(d18:1/22:0)	0.0226701	-0.0528243	0.0981646	0.555696	0.743426	Cer(d17:1/18:0)	Cer(d18:1/22:0)	0.737842	0.705712	1.26996
1479	Cer(d17:1/18:0) | Cer(d18:1/24:0)	0.0729946	-0.00130572	0.147295	0.0541535	0.194651	Cer(d17:1/18:0)	Cer(d18:1/24:0)	0.737842	0.0276721	0.510994
1480	Cer(d17:1/18:0) | Cer(d18:1/24:1)	-0.0428297	-0.114102	0.0284422	0.238486	0.455246	Cer(d17:1/18:0)	Cer(d18:1/24:1)	0.737842	0.126437	0.530166
1481	Cer(d17:1/18:0) | Cer(d18:1/26:0)	0.073285	-0.000559498	0.14713	0.0517567	0.189261	Cer(d17:1/18:0)	Cer(d18:1/26:0)	0.737842	0.0310798	0.600499
1482	Cer(d17:1/18:0) | Cer(d18:2/14:0)	-0.0023801	-0.0763864	0.0716262	0.949675	0.983337	Cer(d17:1/18:0)	Cer(d18:2/14:0)	0.737842	0.785668	0.776942
1483	Cer(d17:1/18:0) | Cer(d18:2/16:0)	-0.0395107	-0.113163	0.0341421	0.292625	0.515803	Cer(d17:1/18:0)	Cer(d18:2/16:0)	0.737842	0.149265	0.510088
1484	Cer(d17:1/18:0) | Cer(d18:2/17:0)	-0.0343816	-0.104236	0.035473	0.334238	0.553825	Cer(d17:1/18:0)	Cer(d18:2/17:0)	0.737842	0.24035	0.719098
1485	Cer(d17:1/18:0) | Cer(d18:2/18:0)	-0.0565377	-0.128814	0.0157383	0.125044	0.310975	Cer(d17:1/18:0)	Cer(d18:2/18:0)	0.737842	0.161385	1.29063
1486	Cer(d17:1/18:0) | Cer(d18:2/20:0)	-0.030195	-0.101571	0.0411809	0.406524	0.624334	Cer(d17:1/18:0)	Cer(d18:2/20:0)	0.737842	0.310362	0.763454
1487	Cer(d17:1/18:0) | Cer(d18:2/22:0)	0.0203593	-0.0520849	0.0928035	0.58131	0.76187	Cer(d17:1/18:0)	Cer(d18:2/22:0)	0.737842	0.708571	1.21892
1488	Cer(d17:1/18:0) | Cer(d18:2/24:0)	0.0479327	-0.024	0.119865	0.191223	0.40055	Cer(d17:1/18:0)	Cer(d18:2/24:0)	0.737842	0.190122	0.994242
1489	Cer(d17:1/18:0) | Cer(d18:2/24:1)	-0.0457784	-0.116942	0.0253848	0.20703	0.418893	Cer(d17:1/18:0)	Cer(d18:2/24:1)	0.737842	0.119286	0.576178
1490	Cer(d17:1/18:0) | Cer(d18:2/26:0)	0.0533301	-0.0202049	0.126865	0.154939	0.355043	Cer(d17:1/18:0)	Cer(d18:2/26:0)	0.737842	0.160961	1.03887
1491	Cer(d17:1/18:0) | Cer(d19:1/16:0)	-0.0434753	-0.114178	0.0272271	0.227756	0.443458	Cer(d17:1/18:0)	Cer(d19:1/16:0)	0.737842	0.210609	0.924711
1492	Cer(d17:1/18:0) | Cer(d19:1/18:0)	-0.0694248	-0.138771	-7.8806e-05	0.0497409	0.183997	Cer(d17:1/18:0)	Cer(d19:1/18:0)	0.737842	0.0916905	1.84336
1493	Cer(d17:1/18:0) | Cer(d19:1/20:0)	-0.0398758	-0.109439	0.0296873	0.260806	0.479692	Cer(d17:1/18:0)	Cer(d19:1/20:0)	0.737842	0.278317	1.06714
1494	Cer(d17:1/18:0) | Cer(d19:1/22:0)	0.0117071	-0.0608737	0.0842879	0.751597	0.873722	Cer(d17:1/18:0)	Cer(d19:1/22:0)	0.737842	0.918476	0.981699
1495	Cer(d17:1/18:0) | Cer(d19:1/24:0)	0.0505858	-0.0224082	0.12358	0.174086	0.37846	Cer(d17:1/18:0)	Cer(d19:1/24:0)	0.737842	0.281757	1.61849
1496	Cer(d17:1/18:0) | Cer(d19:1/24:1)	-0.0400372	-0.110014	0.0299396	0.261707	0.481069	Cer(d17:1/18:0)	Cer(d19:1/24:1)	0.737842	0.260658	0.995991
1497	Cer(d17:1/18:0) | Cer(d19:1/26:0)	0.0496098	-0.0227104	0.12193	0.178495	0.38504	Cer(d17:1/18:0)	Cer(d19:1/26:0)	0.737842	0.275865	1.54551
1498	Cer(d17:1/18:0) | Cer(d20:1/22:0)	0.0743432	0.000777871	0.147909	0.0476323	0.179286	Cer(d17:1/18:0)	Cer(d20:1/22:0)	0.737842	0.0759156	1.59378
1499	Cer(d17:1/18:0) | Cer(d20:1/24:0)	0.124351	0.0524784	0.196224	0.000718588	0.0124072	Cer(d17:1/18:0)	Cer(d20:1/24:0)	0.737842	0.000959028	1.3346
1500	Cer(d17:1/18:0) | Cer(d20:1/24:1)	0.0186618	-0.0518273	0.0891508	0.6034	0.774977	Cer(d17:1/18:0)	Cer(d20:1/24:1)	0.737842	0.791758	1.22281
1501	Cer(d17:1/18:0) | Cer(d20:1/26:0)	0.0248162	-0.0481427	0.0977751	0.504503	0.702728	Cer(d17:1/18:0)	Cer(d20:1/26:0)	0.737842	0.569103	1.12805
1502	Cer(d17:1/18:0) | HexCer(d18:1/16:0)	0.00719455	-0.0700397	0.0844288	0.854948	0.933422	Cer(d17:1/18:0)	HexCer(d18:1/16:0)	0.737842	0.973924	0.863026
1503	Cer(d17:1/18:0) | HexCer(d18:1/18:0)	-0.0386912	-0.113328	0.0359451	0.309155	0.532747	Cer(d17:1/18:0)	HexCer(d18:1/18:0)	0.737842	0.147164	0.476019
1504	Cer(d17:1/18:0) | HexCer(d18:1/20:0)	9.2237e-05	-0.0749758	0.0751603	0.998076	1	Cer(d17:1/18:0)	HexCer(d18:1/20:0)	0.737842	0.780217	0.739265
1505	Cer(d17:1/18:0) | HexCer(d18:1/22:0)	0.0303774	-0.0448673	0.105622	0.42829	0.6399	Cer(d17:1/18:0)	HexCer(d18:1/22:0)	0.737842	0.436381	1.01889
1506	Cer(d17:1/18:0) | HexCer(d18:1/24:0)	0.0380961	-0.0383085	0.114501	0.327973	0.549487	Cer(d17:1/18:0)	HexCer(d18:1/24:0)	0.737842	0.30456	0.928614
1507	Cer(d17:1/18:0) | HexCer(d18:1/24:1)	-0.0234002	-0.0975894	0.050789	0.535972	0.729304	Cer(d17:1/18:0)	HexCer(d18:1/24:1)	0.737842	0.331015	0.617599
1508	Cer(d17:1/18:0) | Hex2Cer(d18:1/16:0)	-0.0362211	-0.110755	0.0383131	0.34038	0.560917	Cer(d17:1/18:0)	Hex2Cer(d18:1/16:0)	0.737842	0.102196	0.300241
1509	Cer(d17:1/18:0) | Hex2Cer(d18:1/18:0)	0.045072	-0.032248	0.122392	0.252835	0.470155	Cer(d17:1/18:0)	Hex2Cer(d18:1/18:0)	0.737842	0.22987	0.909172
1510	Cer(d17:1/18:0) | Hex2Cer(d18:1/20:0)	-0.0191588	-0.093145	0.0548274	0.611351	0.781225	Cer(d17:1/18:0)	Hex2Cer(d18:1/20:0)	0.737842	0.362308	0.592635
1511	Cer(d17:1/18:0) | Hex2Cer(d18:1/22:0)	0.0165837	-0.0591896	0.0923571	0.66757	0.817728	Cer(d17:1/18:0)	Hex2Cer(d18:1/22:0)	0.737842	0.764809	1.10527
1512	Cer(d17:1/18:0) | Hex2Cer(d18:1/24:0)	0.0409089	-0.03592	0.117738	0.296216	0.518944	Cer(d17:1/18:0)	Hex2Cer(d18:1/24:0)	0.737842	0.228359	0.770921
1513	Cer(d17:1/18:0) | Hex2Cer(d18:1/24:1)	-0.0157725	-0.092163	0.0606181	0.685348	0.83074	Cer(d17:1/18:0)	Hex2Cer(d18:1/24:1)	0.737842	0.435463	0.63539
1514	Cer(d17:1/18:0) | Hex3Cer(d18:1/16:0)	-0.0614693	-0.138264	0.0153251	0.116518	0.299543	Cer(d17:1/18:0)	Hex3Cer(d18:1/16:0)	0.737842	0.00453777	0.0389449
1515	Cer(d17:1/18:0) | Hex3Cer(d18:1/18:0)	-0.0614391	-0.140069	0.0171909	0.125467	0.311416	Cer(d17:1/18:0)	Hex3Cer(d18:1/18:0)	0.737842	0.0315604	0.251544
1516	Cer(d17:1/18:0) | Hex3Cer(d18:1/20:0)	-0.0508969	-0.127314	0.0255202	0.191432	0.400723	Cer(d17:1/18:0)	Hex3Cer(d18:1/20:0)	0.737842	0.0830832	0.434008
1517	Cer(d17:1/18:0) | Hex3Cer(d18:1/22:0)	-0.0662516	-0.141833	0.00932999	0.0856993	0.251767	Cer(d17:1/18:0)	Hex3Cer(d18:1/22:0)	0.737842	0.0141978	0.165669
1518	Cer(d17:1/18:0) | Hex3Cer(d18:1/24:0)	-0.0322134	-0.110211	0.045784	0.417742	0.632087	Cer(d17:1/18:0)	Hex3Cer(d18:1/24:0)	0.737842	0.162642	0.389336
1519	Cer(d17:1/18:0) | Hex3Cer(d18:1/24:1)	-0.0376967	-0.116539	0.0411461	0.348224	0.568135	Cer(d17:1/18:0)	Hex3Cer(d18:1/24:1)	0.737842	0.120429	0.345838
1520	Cer(d17:1/18:0) | GM3(d18:1/16:0)	-0.0706126	-0.147367	0.00614144	0.0713105	0.227396	Cer(d17:1/18:0)	GM3(d18:1/16:0)	0.737842	0.0009389	0.0131664
1521	Cer(d17:1/18:0) | GM3(d18:1/18:0)	-0.0323504	-0.111751	0.0470502	0.424051	0.636857	Cer(d17:1/18:0)	GM3(d18:1/18:0)	0.737842	0.179057	0.422254
1522	Cer(d17:1/18:0) | GM3(d18:1/20:0)	-0.105735	-0.178125	-0.0333448	0.00425502	0.0387695	Cer(d17:1/18:0)	GM3(d18:1/20:0)	0.737842	0.000441271	0.103706
1523	Cer(d17:1/18:0) | GM3(d18:1/22:0)	-0.0754289	-0.150615	-0.000242768	0.0492667	0.183226	Cer(d17:1/18:0)	GM3(d18:1/22:0)	0.737842	0.00315132	0.0639645
1524	Cer(d17:1/18:0) | GM3(d18:1/24:0)	-0.042359	-0.119581	0.0348626	0.281889	0.503375	Cer(d17:1/18:0)	GM3(d18:1/24:0)	0.737842	0.0755512	0.268018
1525	Cer(d17:1/18:0) | GM3(d18:1/24:1)	-0.117303	-0.193515	-0.0410904	0.00260052	0.0285696	Cer(d17:1/18:0)	GM3(d18:1/24:1)	0.737842	0.000141876	0.0545569
1526	Cer(d17:1/18:0) | GM1(d18:1/16:0)	-0.0941925	-0.16691	-0.0214752	0.0111942	0.0730367	Cer(d17:1/18:0)	GM1(d18:1/16:0)	0.737842	0.000186179	0.0166318
1527	Cer(d17:1/18:0) | Sulfatide (d18:1:/16:0(OH))	-0.012887	-0.0896117	0.0638378	0.74169	0.869232	Cer(d17:1/18:0)	Sulfatide (d18:1:/16:0(OH))	0.737842	0.479618	0.646655
1528	Cer(d17:1/18:0) | Sulfatide (d18:1:/16:0)	0.0323759	-0.0412006	0.105952	0.38795	0.60616	Cer(d17:1/18:0)	Sulfatide (d18:1:/16:0)	0.737842	0.409945	1.0567
1529	Cer(d17:1/18:0) | Sulfatide (d18:1:/24:0(OH))	0.0388827	-0.0344568	0.112222	0.2983	0.520917	Cer(d17:1/18:0)	Sulfatide (d18:1:/24:0(OH))	0.737842	0.285291	0.95639
1530	Cer(d17:1/18:0) | Sulfatide (d18:1:/24:0)	0.0350536	-0.0389633	0.10907	0.352813	0.572462	Cer(d17:1/18:0)	Sulfatide (d18:1:/24:0)	0.737842	0.343342	0.973155
1531	Cer(d17:1/18:0) | Sulfatide (d18:1:/24:1(OH))	0.0314112	-0.0429602	0.105783	0.407286	0.624649	Cer(d17:1/18:0)	Sulfatide (d18:1:/24:1(OH))	0.737842	0.427038	1.0485
1532	Cer(d17:1/18:0) | Sulfatide (d18:1:/24:1)	0.0170873	-0.0610827	0.0952573	0.667954	0.81804	Cer(d17:1/18:0)	Sulfatide (d18:1:/24:1)	0.737842	0.771108	1.10463
1533	Cer(d17:1/18:0) | SM(34:3)	-0.131949	-0.203187	-0.0607099	0.000295783	0.00661383	Cer(d17:1/18:0)	SM(34:3)	0.737842	8.35657e-07	0.00282524
1534	Cer(d17:1/18:0) | SM(35:2) (b)	-0.0834735	-0.164096	-0.00285062	0.0424506	0.167465	Cer(d17:1/18:0)	SM(35:2) (b)	0.737842	0.00299558	0.0705663
1535	Cer(d17:1/18:0) | SM(37:2)	-0.0461697	-0.121982	0.0296431	0.232252	0.447802	Cer(d17:1/18:0)	SM(37:2)	0.737842	0.114091	0.49124
1536	Cer(d17:1/18:0) | SM(41:0)	0.0488756	-0.0263522	0.124103	0.202543	0.413582	Cer(d17:1/18:0)	SM(41:0)	0.737842	0.179665	0.887049
1537	Cer(d17:1/18:0) | SM(41:1) (a)	0.052884	-0.0208626	0.126631	0.159612	0.360436	Cer(d17:1/18:0)	SM(41:1) (a)	0.737842	0.238978	1.49725
1538	Cer(d17:1/18:0) | SM(43:1)	0.0957116	0.0176433	0.17378	0.0163344	0.09299	Cer(d17:1/18:0)	SM(43:1)	0.737842	0.0154807	0.947735
1539	Cer(d17:1/18:0) | SM(43:2) (b)	0.000126468	-0.0748145	0.0750674	0.997358	1	Cer(d17:1/18:0)	SM(43:2) (b)	0.737842	0.762736	0.739797
1540	Cer(d17:1/18:0) | SM(43:2) (c)	-0.00503813	-0.0831938	0.0731176	0.89933	0.957027	Cer(d17:1/18:0)	SM(43:2) (c)	0.737842	0.641656	0.713481
1541	Cer(d17:1/18:0) | SM(d16:1/19:0)	-0.0273135	-0.104675	0.0500478	0.488451	0.689608	Cer(d17:1/18:0)	SM(d16:1/19:0)	0.737842	0.351133	0.718871
1542	Cer(d17:1/18:0) | SM(d16:1/23:0)/SM(d17:1/22:0)	0.0561085	-0.0205801	0.132797	0.15133	0.350608	Cer(d17:1/18:0)	SM(d16:1/23:0)/SM(d17:1/22:0)	0.737842	0.16433	1.0859
1543	Cer(d17:1/18:0) | SM(d16:1/24:1)	0.014199	-0.0603125	0.0887105	0.708435	0.845953	Cer(d17:1/18:0)	SM(d16:1/24:1)	0.737842	0.891373	1.04151
1544	Cer(d17:1/18:0) | SM(d17:1/14:0)	-0.0131062	-0.0890786	0.0628663	0.734956	0.865104	Cer(d17:1/18:0)	SM(d17:1/14:0)	0.737842	0.528763	0.719449
1545	Cer(d17:1/18:0) | SM(d17:1/16:0)	0.0298487	-0.049217	0.108914	0.458851	0.662698	Cer(d17:1/18:0)	SM(d17:1/16:0)	0.737842	0.622608	1.35688
1546	Cer(d17:1/18:0) | SM(d17:1/24:1)	-0.00324074	-0.078989	0.0725076	0.933087	0.973549	Cer(d17:1/18:0)	SM(d17:1/24:1)	0.737842	0.674263	0.722615
1547	Cer(d17:1/18:0) | SM(d18:0/14:0)	0.00414463	-0.0719297	0.080219	0.914853	0.9635	Cer(d17:1/18:0)	SM(d18:0/14:0)	0.737842	0.860834	0.806514
1548	Cer(d17:1/18:0) | SM(d18:0/16:0)	0.026161	-0.0500274	0.102349	0.500462	0.69972	Cer(d17:1/18:0)	SM(d18:0/16:0)	0.737842	0.517246	1.03354
1549	Cer(d17:1/18:0) | SM(d18:0/22:0)	0.0607105	-0.0135583	0.134979	0.108969	0.288586	Cer(d17:1/18:0)	SM(d18:0/22:0)	0.737842	0.0910832	0.835862
1550	Cer(d17:1/18:0) | SM(d18:1/14:0)/SM(d16:1/16:0)	0.0171045	-0.0582857	0.0924946	0.656161	0.809686	Cer(d17:1/18:0)	SM(d18:1/14:0)/SM(d16:1/16:0)	0.737842	0.858771	1.12448
1551	Cer(d17:1/18:0) | SM(d18:1/16:0)	0.000544118	-0.0783445	0.0794327	0.9892	1	Cer(d17:1/18:0)	SM(d18:1/16:0)	0.737842	0.588946	0.595376
1552	Cer(d17:1/18:0) | SM(d18:1/17:0)/SM(d17:1/18:0)	0.0114245	-0.0657407	0.0885897	0.7714	0.884555	Cer(d17:1/18:0)	SM(d18:1/17:0)/SM(d17:1/18:0)	0.737842	0.958847	0.956498
1553	Cer(d17:1/18:0) | SM(d18:1/18:0)/SM(d16:1/20:0)	-0.0625033	-0.139903	0.0148965	0.113318	0.295133	Cer(d17:1/18:0)	SM(d18:1/18:0)/SM(d16:1/20:0)	0.737842	0.0479812	0.423422
1554	Cer(d17:1/18:0) | SM(d18:1/20:0)/SM(d16:1/22:0)	0.0374089	-0.0382725	0.11309	0.332174	0.55214	Cer(d17:1/18:0)	SM(d18:1/20:0)/SM(d16:1/22:0)	0.737842	0.374448	1.12726
1555	Cer(d17:1/18:0) | SM(d18:1/22:0)/SM(d16:1/24:0)	0.0603616	-0.016832	0.137555	0.125186	0.311085	Cer(d17:1/18:0)	SM(d18:1/22:0)/SM(d16:1/24:0)	0.737842	0.0466803	0.372887
1556	Cer(d17:1/18:0) | SM(d18:1/23:0)/SM(d17:1/24:0)	0.0593772	-0.0185643	0.137319	0.135191	0.327146	Cer(d17:1/18:0)	SM(d18:1/23:0)/SM(d17:1/24:0)	0.737842	0.0718286	0.531313
1557	Cer(d17:1/18:0) | SM(d18:1/24:0)	0.0906278	0.0139473	0.167308	0.0205978	0.107234	Cer(d17:1/18:0)	SM(d18:1/24:0)	0.737842	0.00165195	0.0802005
1558	Cer(d17:1/18:0) | SM(d18:1/24:1)	0.00878456	-0.0672379	0.084807	0.820605	0.914314	Cer(d17:1/18:0)	SM(d18:1/24:1)	0.737842	0.976442	0.899144
1559	Cer(d17:1/18:0) | SM(d18:2/14:0)	-0.0625723	-0.141841	0.0166962	0.121649	0.306601	Cer(d17:1/18:0)	SM(d18:2/14:0)	0.737842	0.0160017	0.13154
1560	Cer(d17:1/18:0) | SM(d18:2/16:0)	-0.0239104	-0.0990218	0.051201	0.532205	0.725763	Cer(d17:1/18:0)	SM(d18:2/16:0)	0.737842	0.0977342	0.18364
1561	Cer(d17:1/18:0) | SM(d18:2/17:0)	-0.0577739	-0.133052	0.0175038	0.132318	0.321917	Cer(d17:1/18:0)	SM(d18:2/17:0)	0.737842	0.0474651	0.358721
1562	Cer(d17:1/18:0) | SM(d18:2/18:0)	-0.109387	-0.185516	-0.0332583	0.00491796	0.0431037	Cer(d17:1/18:0)	SM(d18:2/18:0)	0.737842	0.00100862	0.205089
1563	Cer(d17:1/18:0) | SM(d18:2/18:1)	-0.152292	-0.22331	-0.081274	2.86804e-05	0.00137492	Cer(d17:1/18:0)	SM(d18:2/18:1)	0.737842	1.4216e-06	0.049567
1564	Cer(d17:1/18:0) | SM(d18:2/20:0)	-0.0756764	-0.151638	0.000285325	0.0508645	0.18708	Cer(d17:1/18:0)	SM(d18:2/20:0)	0.737842	0.00438211	0.0861525
1565	Cer(d17:1/18:0) | SM(d18:2/22:0)	-0.0119075	-0.0886409	0.0648259	0.760723	0.878224	Cer(d17:1/18:0)	SM(d18:2/22:0)	0.737842	0.386493	0.50806
1566	Cer(d17:1/18:0) | SM(d18:2/23:0)	0.00572007	-0.0734726	0.0849127	0.887278	0.950399	Cer(d17:1/18:0)	SM(d18:2/23:0)	0.737842	0.834871	0.83158
1567	Cer(d17:1/18:0) | SM(d18:2/24:0)	0.0212575	-0.0562579	0.0987729	0.590484	0.767423	Cer(d17:1/18:0)	SM(d18:2/24:0)	0.737842	0.634316	1.07423
1568	Cer(d17:1/18:0) | SM(d19:1/24:1)	0.00240999	-0.0707626	0.0755826	0.948464	0.983019	Cer(d17:1/18:0)	SM(d19:1/24:1)	0.737842	0.88225	0.777934
1569	Cer(d17:1/20:0) | dhCer(d18:0/16:0)	-0.00832094	-0.0812724	0.0646305	0.822881	0.915631	Cer(d17:1/20:0)	dhCer(d18:0/16:0)	0.823432	0.998029	1.00067
1570	Cer(d17:1/20:0) | dhCer(d18:0/18:0)	-0.00278474	-0.07441	0.0688406	0.93918	0.977488	Cer(d17:1/20:0)	dhCer(d18:0/18:0)	0.823432	0.719628	0.766229
1571	Cer(d17:1/20:0) | dhCer(d18:0/20:0)	0.00552508	-0.0647386	0.0757888	0.87736	0.945976	Cer(d17:1/20:0)	dhCer(d18:0/20:0)	0.823432	0.538193	0.613423
1572	Cer(d17:1/20:0) | dhCer(d18:0/22:0)	0.0484554	-0.0225153	0.119426	0.180541	0.387735	Cer(d17:1/20:0)	dhCer(d18:0/22:0)	0.823432	0.0304711	0.168777
1573	Cer(d17:1/20:0) | dhCer(d18:0/24:0)	0.0723236	0.00116682	0.14348	0.046369	0.176761	Cer(d17:1/20:0)	dhCer(d18:0/24:0)	0.823432	0.000719784	0.015523
1574	Cer(d17:1/20:0) | dhCer(d18:0/24:1)	0.00595142	-0.0634972	0.0754001	0.866446	0.939871	Cer(d17:1/20:0)	dhCer(d18:0/24:1)	0.823432	0.638533	0.736957
1575	Cer(d17:1/20:0) | Cer(d16:1/16:0)	0.0143653	-0.0565454	0.0852759	0.690965	0.834227	Cer(d17:1/20:0)	Cer(d16:1/16:0)	0.823432	0.518906	0.750988
1576	Cer(d17:1/20:0) | Cer(d16:1/18:0)	-0.023694	-0.0949756	0.0475875	0.514245	0.710822	Cer(d17:1/20:0)	Cer(d16:1/18:0)	0.823432	0.758594	1.47516
1577	Cer(d17:1/20:0) | Cer(d16:1/22:0)	0.0316083	-0.0383986	0.101615	0.375705	0.592957	Cer(d17:1/20:0)	Cer(d16:1/22:0)	0.823432	0.307944	0.819642
1578	Cer(d17:1/20:0) | Cer(d16:1/24:0)	0.0617393	-0.0085703	0.132049	0.0851485	0.25073	Cer(d17:1/20:0)	Cer(d16:1/24:0)	0.823432	0.0428229	0.50292
1579	Cer(d17:1/20:0) | Cer(d16:1/24:1)	-0.0421317	-0.111401	0.027138	0.232841	0.448393	Cer(d17:1/20:0)	Cer(d16:1/24:1)	0.823432	0.371803	1.59681
1580	Cer(d17:1/20:0) | Cer(d17:1/16:0)	-0.0141748	-0.0856644	0.0573147	0.697201	0.838782	Cer(d17:1/20:0)	Cer(d17:1/16:0)	0.823432	0.88893	1.18105
1581	Cer(d17:1/20:0) | Cer(d17:1/18:0)	-0.0196313	-0.0902958	0.0510332	0.585653	0.7641	Cer(d17:1/20:0)	Cer(d17:1/18:0)	0.823432	0.737842	1.25986
1582	Cer(d17:1/20:0) | Cer(d17:1/20:0)	0	0	0			Cer(d17:1/20:0)	Cer(d17:1/20:0)	0.823432	0.823432	0
1583	Cer(d17:1/20:0) | Cer(d17:1/22:0)	0.0343015	-0.0361557	0.104759	0.339511	0.560055	Cer(d17:1/20:0)	Cer(d17:1/22:0)	0.823432	0.270685	0.797279
1584	Cer(d17:1/20:0) | Cer(d17:1/24:0)	0.0569867	-0.0141397	0.128113	0.11617	0.298892	Cer(d17:1/20:0)	Cer(d17:1/24:0)	0.823432	0.0545775	0.469807
1585	Cer(d17:1/20:0) | Cer(d17:1/24:1)	-0.040334	-0.109816	0.0291484	0.254821	0.472952	Cer(d17:1/20:0)	Cer(d17:1/24:1)	0.823432	0.439593	1.7251
1586	Cer(d17:1/20:0) | Cer(d18:1/14:0)	-0.0462002	-0.118157	0.0257568	0.207902	0.419852	Cer(d17:1/20:0)	Cer(d18:1/14:0)	0.823432	0.203617	0.979386
1587	Cer(d17:1/20:0) | Cer(d18:1/16:0)	-0.0395709	-0.110388	0.0312458	0.273009	0.494484	Cer(d17:1/20:0)	Cer(d18:1/16:0)	0.823432	0.145721	0.533759
1588	Cer(d17:1/20:0) | Cer(d18:1/18:0)	-0.0831236	-0.152293	-0.0139543	0.0185715	0.0999818	Cer(d17:1/20:0)	Cer(d18:1/18:0)	0.823432	0.0659925	3.55344
1589	Cer(d17:1/20:0) | Cer(d18:1/20:0)	-0.0758559	-0.144883	-0.00682847	0.031297	0.13778	Cer(d17:1/20:0)	Cer(d18:1/20:0)	0.823432	0.0816632	2.6093
1590	Cer(d17:1/20:0) | Cer(d18:1/22:0)	0.00134833	-0.0692202	0.0719169	0.970089	0.995495	Cer(d17:1/20:0)	Cer(d18:1/22:0)	0.823432	0.705712	0.727472
1591	Cer(d17:1/20:0) | Cer(d18:1/24:0)	0.0435807	-0.0277742	0.114936	0.230903	0.446387	Cer(d17:1/20:0)	Cer(d18:1/24:0)	0.823432	0.0276721	0.119843
1592	Cer(d17:1/20:0) | Cer(d18:1/24:1)	-0.0506292	-0.120432	0.0191739	0.154893	0.355043	Cer(d17:1/20:0)	Cer(d18:1/24:1)	0.823432	0.126437	0.816288
1593	Cer(d17:1/20:0) | Cer(d18:1/26:0)	0.0417031	-0.0306071	0.114013	0.257915	0.476104	Cer(d17:1/20:0)	Cer(d18:1/26:0)	0.823432	0.0310798	0.120504
1594	Cer(d17:1/20:0) | Cer(d18:2/14:0)	-0.0153463	-0.0879337	0.0572411	0.678228	0.825215	Cer(d17:1/20:0)	Cer(d18:2/14:0)	0.823432	0.785668	1.15841
1595	Cer(d17:1/20:0) | Cer(d18:2/16:0)	-0.0455556	-0.11762	0.0265092	0.214995	0.428366	Cer(d17:1/20:0)	Cer(d18:2/16:0)	0.823432	0.149265	0.694269
1596	Cer(d17:1/20:0) | Cer(d18:2/17:0)	-0.0413112	-0.112056	0.0294337	0.252008	0.470139	Cer(d17:1/20:0)	Cer(d18:2/17:0)	0.823432	0.24035	0.95374
1597	Cer(d17:1/20:0) | Cer(d18:2/18:0)	-0.0658033	-0.136117	0.00451002	0.0665736	0.217996	Cer(d17:1/20:0)	Cer(d18:2/18:0)	0.823432	0.161385	2.42415
1598	Cer(d17:1/20:0) | Cer(d18:2/20:0)	-0.0467999	-0.116127	0.0225276	0.185499	0.394103	Cer(d17:1/20:0)	Cer(d18:2/20:0)	0.823432	0.310362	1.67312
1599	Cer(d17:1/20:0) | Cer(d18:2/22:0)	0.00414371	-0.065463	0.0737504	0.906997	0.959538	Cer(d17:1/20:0)	Cer(d18:2/22:0)	0.823432	0.708571	0.781227
1600	Cer(d17:1/20:0) | Cer(d18:2/24:0)	0.0294873	-0.0408444	0.0998189	0.410731	0.626517	Cer(d17:1/20:0)	Cer(d18:2/24:0)	0.823432	0.190122	0.462888
1601	Cer(d17:1/20:0) | Cer(d18:2/24:1)	-0.0559469	-0.125267	0.0133728	0.11352	0.295302	Cer(d17:1/20:0)	Cer(d18:2/24:1)	0.823432	0.119286	1.05079
1602	Cer(d17:1/20:0) | Cer(d18:2/26:0)	0.033365	-0.0392938	0.106024	0.367623	0.585311	Cer(d17:1/20:0)	Cer(d18:2/26:0)	0.823432	0.160961	0.437843
1603	Cer(d17:1/20:0) | Cer(d19:1/16:0)	-0.0540713	-0.125015	0.0168723	0.135009	0.32683	Cer(d17:1/20:0)	Cer(d19:1/16:0)	0.823432	0.210609	1.55996
1604	Cer(d17:1/20:0) | Cer(d19:1/18:0)	-0.076882	-0.146644	-0.00711963	0.0308197	0.136335	Cer(d17:1/20:0)	Cer(d19:1/18:0)	0.823432	0.0916905	2.97506
1605	Cer(d17:1/20:0) | Cer(d19:1/20:0)	-0.0543287	-0.12407	0.015413	0.126616	0.313102	Cer(d17:1/20:0)	Cer(d19:1/20:0)	0.823432	0.278317	2.19812
1606	Cer(d17:1/20:0) | Cer(d19:1/22:0)	-0.00308436	-0.0743014	0.0681327	0.932266	0.973161	Cer(d17:1/20:0)	Cer(d19:1/22:0)	0.823432	0.918476	0.883258
1607	Cer(d17:1/20:0) | Cer(d19:1/24:0)	0.033275	-0.0394454	0.105995	0.369321	0.586834	Cer(d17:1/20:0)	Cer(d19:1/24:0)	0.823432	0.281757	0.762904
1608	Cer(d17:1/20:0) | Cer(d19:1/24:1)	-0.0522595	-0.123153	0.0186336	0.148274	0.34581	Cer(d17:1/20:0)	Cer(d19:1/24:1)	0.823432	0.260658	1.75795
1609	Cer(d17:1/20:0) | Cer(d19:1/26:0)	0.0289701	-0.0446726	0.102613	0.440194	0.64969	Cer(d17:1/20:0)	Cer(d19:1/26:0)	0.823432	0.275865	0.62669
1610	Cer(d17:1/20:0) | Cer(d20:1/22:0)	0.0470343	-0.0238432	0.117912	0.193063	0.402679	Cer(d17:1/20:0)	Cer(d20:1/22:0)	0.823432	0.0759156	0.393216
1611	Cer(d17:1/20:0) | Cer(d20:1/24:0)	0.0884339	0.0174416	0.159426	0.0146969	0.086313	Cer(d17:1/20:0)	Cer(d20:1/24:0)	0.823432	0.000959028	0.0652536
1612	Cer(d17:1/20:0) | Cer(d20:1/24:1)	0.00168028	-0.0689296	0.0722902	0.962752	0.990214	Cer(d17:1/20:0)	Cer(d20:1/24:1)	0.823432	0.791758	0.822391
1613	Cer(d17:1/20:0) | Cer(d20:1/26:0)	0.00509582	-0.069607	0.0797986	0.893505	0.953715	Cer(d17:1/20:0)	Cer(d20:1/26:0)	0.823432	0.569103	0.636933
1614	Cer(d17:1/20:0) | HexCer(d18:1/16:0)	-0.00739759	-0.0842321	0.069437	0.850135	0.932673	Cer(d17:1/20:0)	HexCer(d18:1/16:0)	0.823432	0.973924	0.968589
1615	Cer(d17:1/20:0) | HexCer(d18:1/18:0)	-0.042599	-0.116179	0.0309814	0.256088	0.47413	Cer(d17:1/20:0)	HexCer(d18:1/18:0)	0.823432	0.147164	0.57466
1616	Cer(d17:1/20:0) | HexCer(d18:1/20:0)	-0.0139692	-0.0882834	0.060345	0.712215	0.848836	Cer(d17:1/20:0)	HexCer(d18:1/20:0)	0.823432	0.780217	1.09548
1617	Cer(d17:1/20:0) | HexCer(d18:1/22:0)	0.0118799	-0.0621061	0.085866	0.75268	0.874516	Cer(d17:1/20:0)	HexCer(d18:1/22:0)	0.823432	0.436381	0.579769
1618	Cer(d17:1/20:0) | HexCer(d18:1/24:0)	0.0169765	-0.0580499	0.0920028	0.65702	0.810295	Cer(d17:1/20:0)	HexCer(d18:1/24:0)	0.823432	0.30456	0.463547
1619	Cer(d17:1/20:0) | HexCer(d18:1/24:1)	-0.031174	-0.105338	0.0429902	0.409529	0.625922	Cer(d17:1/20:0)	HexCer(d18:1/24:1)	0.823432	0.331015	0.808283
1620	Cer(d17:1/20:0) | Hex2Cer(d18:1/16:0)	-0.0418047	-0.116102	0.0324926	0.269688	0.491242	Cer(d17:1/20:0)	Hex2Cer(d18:1/16:0)	0.823432	0.102196	0.378941
1621	Cer(d17:1/20:0) | Hex2Cer(d18:1/18:0)	0.0231126	-0.0539296	0.100155	0.556077	0.743472	Cer(d17:1/20:0)	Hex2Cer(d18:1/18:0)	0.823432	0.22987	0.413379
1622	Cer(d17:1/20:0) | Hex2Cer(d18:1/20:0)	-0.0289691	-0.102796	0.0448583	0.441354	0.650492	Cer(d17:1/20:0)	Hex2Cer(d18:1/20:0)	0.823432	0.362308	0.820901
1623	Cer(d17:1/20:0) | Hex2Cer(d18:1/22:0)	-0.000130976	-0.075117	0.074855	0.997265	1	Cer(d17:1/20:0)	Hex2Cer(d18:1/22:0)	0.823432	0.764809	0.766907
1624	Cer(d17:1/20:0) | Hex2Cer(d18:1/24:0)	0.0179179	-0.0580193	0.0938551	0.643342	0.801353	Cer(d17:1/20:0)	Hex2Cer(d18:1/24:0)	0.823432	0.228359	0.354958
1625	Cer(d17:1/20:0) | Hex2Cer(d18:1/24:1)	-0.0258742	-0.102266	0.0505176	0.506302	0.703995	Cer(d17:1/20:0)	Hex2Cer(d18:1/24:1)	0.823432	0.435463	0.860084
1626	Cer(d17:1/20:0) | Hex3Cer(d18:1/16:0)	-0.0579934	-0.133816	0.0178288	0.13364	0.324387	Cer(d17:1/20:0)	Hex3Cer(d18:1/16:0)	0.823432	0.00453777	0.0339551
1627	Cer(d17:1/20:0) | Hex3Cer(d18:1/18:0)	-0.0613069	-0.14007	0.0174562	0.126922	0.313489	Cer(d17:1/20:0)	Hex3Cer(d18:1/18:0)	0.823432	0.0315604	0.24866
1628	Cer(d17:1/20:0) | Hex3Cer(d18:1/20:0)	-0.0570578	-0.133944	0.0198279	0.145571	0.342444	Cer(d17:1/20:0)	Hex3Cer(d18:1/20:0)	0.823432	0.0830832	0.57074
1629	Cer(d17:1/20:0) | Hex3Cer(d18:1/22:0)	-0.0663571	-0.14191	0.00919539	0.0850828	0.25073	Cer(d17:1/20:0)	Hex3Cer(d18:1/22:0)	0.823432	0.0141978	0.16687
1630	Cer(d17:1/20:0) | Hex3Cer(d18:1/24:0)	-0.0385458	-0.115861	0.0387693	0.328027	0.549487	Cer(d17:1/20:0)	Hex3Cer(d18:1/24:0)	0.823432	0.162642	0.495819
1631	Cer(d17:1/20:0) | Hex3Cer(d18:1/24:1)	-0.0429633	-0.121106	0.0351798	0.280782	0.502486	Cer(d17:1/20:0)	Hex3Cer(d18:1/24:1)	0.823432	0.120429	0.428905
1632	Cer(d17:1/20:0) | GM3(d18:1/16:0)	-0.0631362	-0.138548	0.0122752	0.100681	0.276944	Cer(d17:1/20:0)	GM3(d18:1/16:0)	0.823432	0.0009389	0.00932548
1633	Cer(d17:1/20:0) | GM3(d18:1/18:0)	-0.0380974	-0.115582	0.0393872	0.334739	0.5542	Cer(d17:1/20:0)	GM3(d18:1/18:0)	0.823432	0.179057	0.534916
1634	Cer(d17:1/20:0) | GM3(d18:1/20:0)	-0.0972732	-0.170055	-0.0244917	0.00887414	0.062119	Cer(d17:1/20:0)	GM3(d18:1/20:0)	0.823432	0.000441271	0.0497255
1635	Cer(d17:1/20:0) | GM3(d18:1/22:0)	-0.0691753	-0.141915	0.00356439	0.0623004	0.211161	Cer(d17:1/20:0)	GM3(d18:1/22:0)	0.823432	0.00315132	0.0505827
1636	Cer(d17:1/20:0) | GM3(d18:1/24:0)	-0.046803	-0.122431	0.0288245	0.224781	0.440737	Cer(d17:1/20:0)	GM3(d18:1/24:0)	0.823432	0.0755512	0.33611
1637	Cer(d17:1/20:0) | GM3(d18:1/24:1)	-0.101168	-0.176044	-0.0262921	0.00815994	0.0588781	Cer(d17:1/20:0)	GM3(d18:1/24:1)	0.823432	0.000141876	0.0173869
1638	Cer(d17:1/20:0) | GM1(d18:1/16:0)	-0.0837309	-0.15718	-0.010282	0.0255177	0.122099	Cer(d17:1/20:0)	GM1(d18:1/16:0)	0.823432	0.000186179	0.0072961
1639	Cer(d17:1/20:0) | Sulfatide (d18:1:/16:0(OH))	-0.0252356	-0.10135	0.0508783	0.515321	0.711413	Cer(d17:1/20:0)	Sulfatide (d18:1:/16:0(OH))	0.823432	0.479618	0.930717
1640	Cer(d17:1/20:0) | Sulfatide (d18:1:/16:0)	0.0143923	-0.0596037	0.0883883	0.702692	0.842146	Cer(d17:1/20:0)	Sulfatide (d18:1:/16:0)	0.823432	0.409945	0.583392
1641	Cer(d17:1/20:0) | Sulfatide (d18:1:/24:0(OH))	0.021811	-0.0511685	0.0947905	0.557571	0.743742	Cer(d17:1/20:0)	Sulfatide (d18:1:/24:0(OH))	0.823432	0.285291	0.511667
1642	Cer(d17:1/20:0) | Sulfatide (d18:1:/24:0)	0.0178864	-0.0560457	0.0918186	0.634964	0.79676	Cer(d17:1/20:0)	Sulfatide (d18:1:/24:0)	0.823432	0.343342	0.540727
1643	Cer(d17:1/20:0) | Sulfatide (d18:1:/24:1(OH))	0.0156412	-0.0592869	0.0905692	0.682065	0.828031	Cer(d17:1/20:0)	Sulfatide (d18:1:/24:1(OH))	0.823432	0.427038	0.626096
1644	Cer(d17:1/20:0) | Sulfatide (d18:1:/24:1)	0.000883535	-0.0772434	0.0790105	0.982293	1	Cer(d17:1/20:0)	Sulfatide (d18:1:/24:1)	0.823432	0.771108	0.785008
1645	Cer(d17:1/20:0) | SM(34:3)	-0.115541	-0.186592	-0.0444902	0.00147009	0.0202013	Cer(d17:1/20:0)	SM(34:3)	0.823432	8.35657e-07	0.000568441
1646	Cer(d17:1/20:0) | SM(35:2) (b)	-0.073813	-0.150273	0.0026467	0.0584531	0.203572	Cer(d17:1/20:0)	SM(35:2) (b)	0.823432	0.00299558	0.0512476
1647	Cer(d17:1/20:0) | SM(37:2)	-0.053773	-0.129917	0.0223712	0.166046	0.367199	Cer(d17:1/20:0)	SM(37:2)	0.823432	0.114091	0.687106
1648	Cer(d17:1/20:0) | SM(41:0)	0.0210469	-0.0519673	0.094061	0.571636	0.754629	Cer(d17:1/20:0)	SM(41:0)	0.823432	0.179665	0.3143
1649	Cer(d17:1/20:0) | SM(41:1) (a)	0.0286104	-0.0447062	0.101927	0.443869	0.653025	Cer(d17:1/20:0)	SM(41:1) (a)	0.823432	0.238978	0.538398
1650	Cer(d17:1/20:0) | SM(43:1)	0.0539617	-0.0225481	0.130471	0.166591	0.368017	Cer(d17:1/20:0)	SM(43:1)	0.823432	0.0154807	0.0929266
1651	Cer(d17:1/20:0) | SM(43:2) (b)	-0.0159568	-0.0913397	0.0594261	0.677856	0.825215	Cer(d17:1/20:0)	SM(43:2) (b)	0.823432	0.762736	1.12522
1652	Cer(d17:1/20:0) | SM(43:2) (c)	-0.0188449	-0.095409	0.0577193	0.629099	0.793411	Cer(d17:1/20:0)	SM(43:2) (c)	0.823432	0.641656	1.01996
1653	Cer(d17:1/20:0) | SM(d16:1/19:0)	-0.0394343	-0.116729	0.0378602	0.316878	0.539831	Cer(d17:1/20:0)	SM(d16:1/19:0)	0.823432	0.351133	1.1081
1654	Cer(d17:1/20:0) | SM(d16:1/23:0)/SM(d17:1/22:0)	0.0242197	-0.0507608	0.0992002	0.526194	0.719947	Cer(d17:1/20:0)	SM(d16:1/23:0)/SM(d17:1/22:0)	0.823432	0.16433	0.312299
1655	Cer(d17:1/20:0) | SM(d16:1/24:1)	-0.00423512	-0.0789555	0.0704852	0.911432	0.961497	Cer(d17:1/20:0)	SM(d16:1/24:1)	0.823432	0.891373	0.903449
1656	Cer(d17:1/20:0) | SM(d17:1/14:0)	-0.0287925	-0.104236	0.0466507	0.453957	0.659089	Cer(d17:1/20:0)	SM(d17:1/14:0)	0.823432	0.528763	1.16479
1657	Cer(d17:1/20:0) | SM(d17:1/16:0)	0.00199637	-0.0748136	0.0788064	0.95932	0.988774	Cer(d17:1/20:0)	SM(d17:1/16:0)	0.823432	0.622608	0.64901
1658	Cer(d17:1/20:0) | SM(d17:1/24:1)	-0.0195231	-0.0953839	0.0563376	0.613549	0.783111	Cer(d17:1/20:0)	SM(d17:1/24:1)	0.823432	0.674263	1.09895
1659	Cer(d17:1/20:0) | SM(d18:0/14:0)	-0.01214	-0.086281	0.0620011	0.74796	0.872086	Cer(d17:1/20:0)	SM(d18:0/14:0)	0.823432	0.860834	1.1009
1660	Cer(d17:1/20:0) | SM(d18:0/16:0)	0.00409167	-0.070602	0.0787854	0.914389	0.963333	Cer(d17:1/20:0)	SM(d18:0/16:0)	0.823432	0.517246	0.565674
1661	Cer(d17:1/20:0) | SM(d18:0/22:0)	0.0347096	-0.0371284	0.106548	0.343169	0.563821	Cer(d17:1/20:0)	SM(d18:0/22:0)	0.823432	0.0910832	0.265418
1662	Cer(d17:1/20:0) | SM(d18:1/14:0)/SM(d16:1/16:0)	-0.00475695	-0.0788873	0.0693734	0.899785	0.957189	Cer(d17:1/20:0)	SM(d18:1/14:0)/SM(d16:1/16:0)	0.823432	0.858771	0.915143
1663	Cer(d17:1/20:0) | SM(d18:1/16:0)	-0.0156929	-0.0913407	0.0599549	0.683942	0.829354	Cer(d17:1/20:0)	SM(d18:1/16:0)	0.823432	0.588946	0.861105
1664	Cer(d17:1/20:0) | SM(d18:1/17:0)/SM(d17:1/18:0)	-0.010859	-0.0877825	0.0660646	0.781757	0.891162	Cer(d17:1/20:0)	SM(d18:1/17:0)/SM(d17:1/18:0)	0.823432	0.958847	1.05331
1665	Cer(d17:1/20:0) | SM(d18:1/18:0)/SM(d16:1/20:0)	-0.0575	-0.131582	0.0165821	0.128	0.314923	Cer(d17:1/20:0)	SM(d18:1/18:0)/SM(d16:1/20:0)	0.823432	0.0479812	0.374854
1666	Cer(d17:1/20:0) | SM(d18:1/20:0)/SM(d16:1/22:0)	0.00861867	-0.0656407	0.0828781	0.819828	0.914314	Cer(d17:1/20:0)	SM(d18:1/20:0)/SM(d16:1/22:0)	0.823432	0.374448	0.45674
1667	Cer(d17:1/20:0) | SM(d18:1/22:0)/SM(d16:1/24:0)	0.0281896	-0.0458463	0.102225	0.455009	0.659708	Cer(d17:1/20:0)	SM(d18:1/22:0)/SM(d16:1/24:0)	0.823432	0.0466803	0.102592
1668	Cer(d17:1/20:0) | SM(d18:1/23:0)/SM(d17:1/24:0)	0.0245038	-0.0497662	0.0987738	0.517378	0.712894	Cer(d17:1/20:0)	SM(d18:1/23:0)/SM(d17:1/24:0)	0.823432	0.0718286	0.138832
1669	Cer(d17:1/20:0) | SM(d18:1/24:0)	0.0538722	-0.0205802	0.128325	0.155882	0.35643	Cer(d17:1/20:0)	SM(d18:1/24:0)	0.823432	0.00165195	0.0105975
1670	Cer(d17:1/20:0) | SM(d18:1/24:1)	-0.00790841	-0.0831444	0.0673276	0.836569	0.923876	Cer(d17:1/20:0)	SM(d18:1/24:1)	0.823432	0.976442	0.984296
1671	Cer(d17:1/20:0) | SM(d18:2/14:0)	-0.0637118	-0.139611	0.0121875	0.0997905	0.275212	Cer(d17:1/20:0)	SM(d18:2/14:0)	0.823432	0.0160017	0.160353
1672	Cer(d17:1/20:0) | SM(d18:2/16:0)	-0.0316057	-0.105032	0.0418203	0.398368	0.616501	Cer(d17:1/20:0)	SM(d18:2/16:0)	0.823432	0.0977342	0.245336
1673	Cer(d17:1/20:0) | SM(d18:2/17:0)	-0.0589691	-0.133446	0.0155079	0.120519	0.305608	Cer(d17:1/20:0)	SM(d18:2/17:0)	0.823432	0.0474651	0.393838
1674	Cer(d17:1/20:0) | SM(d18:2/18:0)	-0.0880568	-0.161395	-0.0147187	0.0186735	0.100353	Cer(d17:1/20:0)	SM(d18:2/18:0)	0.823432	0.00100862	0.0540135
1675	Cer(d17:1/20:0) | SM(d18:2/18:1)	-0.134488	-0.205058	-0.0639182	0.000197161	0.0052866	Cer(d17:1/20:0)	SM(d18:2/18:1)	0.823432	1.4216e-06	0.00721035
1676	Cer(d17:1/20:0) | SM(d18:2/20:0)	-0.0721349	-0.146953	0.00268346	0.0587795	0.204148	Cer(d17:1/20:0)	SM(d18:2/20:0)	0.823432	0.00438211	0.0745516
1677	Cer(d17:1/20:0) | SM(d18:2/22:0)	-0.0241227	-0.098781	0.0505357	0.526074	0.719947	Cer(d17:1/20:0)	SM(d18:2/22:0)	0.823432	0.386493	0.734674
1678	Cer(d17:1/20:0) | SM(d18:2/23:0)	-0.0127256	-0.0892049	0.0637537	0.744021	0.870105	Cer(d17:1/20:0)	SM(d18:2/23:0)	0.823432	0.834871	1.10673
1679	Cer(d17:1/20:0) | SM(d18:2/24:0)	0.000910961	-0.074702	0.0765239	0.981137	1	Cer(d17:1/20:0)	SM(d18:2/24:0)	0.823432	0.634316	0.646511
1680	Cer(d17:1/20:0) | SM(d19:1/24:1)	-0.0125207	-0.0877884	0.062747	0.744086	0.870105	Cer(d17:1/20:0)	SM(d19:1/24:1)	0.823432	0.88225	1.10664
1681	Cer(d17:1/22:0) | dhCer(d18:0/16:0)	-0.0422926	-0.118957	0.0343721	0.279164	0.500581	Cer(d17:1/22:0)	dhCer(d18:0/16:0)	0.270685	0.998029	0.969625
1682	Cer(d17:1/22:0) | dhCer(d18:0/18:0)	-0.0327195	-0.106928	0.0414886	0.386997	0.605331	Cer(d17:1/22:0)	dhCer(d18:0/18:0)	0.270685	0.719628	0.69945
1683	Cer(d17:1/22:0) | dhCer(d18:0/20:0)	-0.0215357	-0.0929426	0.0498711	0.553983	0.742084	Cer(d17:1/22:0)	dhCer(d18:0/20:0)	0.270685	0.538193	0.488616
1684	Cer(d17:1/22:0) | dhCer(d18:0/22:0)	0.0285531	-0.0413598	0.0984661	0.422941	0.635793	Cer(d17:1/22:0)	dhCer(d18:0/22:0)	0.270685	0.0304711	0.0720458
1685	Cer(d17:1/22:0) | dhCer(d18:0/24:0)	0.0581503	-0.0121399	0.12844	0.104778	0.2832	Cer(d17:1/22:0)	dhCer(d18:0/24:0)	0.270685	0.000719784	0.00686958
1686	Cer(d17:1/22:0) | dhCer(d18:0/24:1)	-0.0154794	-0.0851381	0.0541794	0.662784	0.814388	Cer(d17:1/22:0)	dhCer(d18:0/24:1)	0.270685	0.638533	0.408406
1687	Cer(d17:1/22:0) | Cer(d16:1/16:0)	-0.0176406	-0.0903133	0.0550321	0.633832	0.796302	Cer(d17:1/22:0)	Cer(d16:1/16:0)	0.270685	0.518906	0.427061
1688	Cer(d17:1/22:0) | Cer(d16:1/18:0)	-0.0459631	-0.118087	0.0261606	0.211297	0.424069	Cer(d17:1/22:0)	Cer(d16:1/18:0)	0.270685	0.758594	1.28106
1689	Cer(d17:1/22:0) | Cer(d16:1/22:0)	0.00495645	-0.0663088	0.0762216	0.891434	0.95263	Cer(d17:1/22:0)	Cer(d16:1/22:0)	0.270685	0.307944	0.303651
1690	Cer(d17:1/22:0) | Cer(d16:1/24:0)	0.063533	-0.0079009	0.134967	0.0812197	0.244509	Cer(d17:1/22:0)	Cer(d16:1/24:0)	0.270685	0.0428229	0.527248
1691	Cer(d17:1/22:0) | Cer(d16:1/24:1)	-0.0764888	-0.146855	-0.00612219	0.0331723	0.143531	Cer(d17:1/22:0)	Cer(d16:1/24:1)	0.270685	0.371803	8.15996
1692	Cer(d17:1/22:0) | Cer(d17:1/16:0)	-0.0527603	-0.125698	0.0201774	0.156006	0.356585	Cer(d17:1/22:0)	Cer(d17:1/16:0)	0.270685	0.88893	1.73509
1693	Cer(d17:1/22:0) | Cer(d17:1/18:0)	-0.0532899	-0.127082	0.0205021	0.156691	0.357241	Cer(d17:1/22:0)	Cer(d17:1/18:0)	0.270685	0.737842	1.7275
1694	Cer(d17:1/22:0) | Cer(d17:1/20:0)	-0.0343015	-0.104759	0.0361557	0.339511	0.560055	Cer(d17:1/22:0)	Cer(d17:1/20:0)	0.270685	0.823432	0.797279
1695	Cer(d17:1/22:0) | Cer(d17:1/22:0)	0	0	0			Cer(d17:1/22:0)	Cer(d17:1/22:0)	0.270685	0.270685	0
1696	Cer(d17:1/22:0) | Cer(d17:1/24:0)	0.0663504	-0.00690863	0.139609	0.0758084	0.235675	Cer(d17:1/22:0)	Cer(d17:1/24:0)	0.270685	0.0545775	0.71994
1697	Cer(d17:1/22:0) | Cer(d17:1/24:1)	-0.0865994	-0.158274	-0.0149245	0.0179486	0.0981149	Cer(d17:1/22:0)	Cer(d17:1/24:1)	0.270685	0.439593	15.0812
1698	Cer(d17:1/22:0) | Cer(d18:1/14:0)	-0.0782522	-0.150991	-0.00551302	0.0350236	0.148495	Cer(d17:1/22:0)	Cer(d18:1/14:0)	0.270685	0.203617	5.81371
1699	Cer(d17:1/22:0) | Cer(d18:1/16:0)	-0.0729127	-0.144123	-0.0017028	0.0447809	0.172789	Cer(d17:1/22:0)	Cer(d18:1/16:0)	0.270685	0.145721	3.25409
1700	Cer(d17:1/22:0) | Cer(d18:1/18:0)	-0.0885258	-0.158855	-0.0181967	0.0136927	0.082929	Cer(d17:1/22:0)	Cer(d18:1/18:0)	0.270685	0.0659925	4.81954
1701	Cer(d17:1/22:0) | Cer(d18:1/20:0)	-0.0972551	-0.167708	-0.026802	0.00688344	0.0531848	Cer(d17:1/22:0)	Cer(d18:1/20:0)	0.270685	0.0816632	11.8637
1702	Cer(d17:1/22:0) | Cer(d18:1/22:0)	-0.0458706	-0.115061	0.0233194	0.193488	0.402984	Cer(d17:1/22:0)	Cer(d18:1/22:0)	0.270685	0.705712	1.39897
1703	Cer(d17:1/22:0) | Cer(d18:1/24:0)	0.0255117	-0.0457253	0.0967488	0.482243	0.684222	Cer(d17:1/22:0)	Cer(d18:1/24:0)	0.270685	0.0276721	0.0573822
1704	Cer(d17:1/22:0) | Cer(d18:1/24:1)	-0.0765777	-0.147379	-0.00577674	0.0340553	0.145659	Cer(d17:1/22:0)	Cer(d18:1/24:1)	0.270685	0.126437	3.71271
1705	Cer(d17:1/22:0) | Cer(d18:1/26:0)	0.0145797	-0.0580854	0.0872448	0.693774	0.83599	Cer(d17:1/22:0)	Cer(d18:1/26:0)	0.270685	0.0310798	0.0447982
1706	Cer(d17:1/22:0) | Cer(d18:2/14:0)	-0.041323	-0.115115	0.0324694	0.271972	0.493687	Cer(d17:1/22:0)	Cer(d18:2/14:0)	0.270685	0.785668	0.995267
1707	Cer(d17:1/22:0) | Cer(d18:2/16:0)	-0.0819276	-0.156265	-0.00759016	0.0308123	0.136335	Cer(d17:1/22:0)	Cer(d18:2/16:0)	0.270685	0.149265	4.84431
1708	Cer(d17:1/22:0) | Cer(d18:2/17:0)	-0.0633694	-0.135362	0.00862358	0.0844027	0.249696	Cer(d17:1/22:0)	Cer(d18:2/17:0)	0.270685	0.24035	2.84766
1709	Cer(d17:1/22:0) | Cer(d18:2/18:0)	-0.0785405	-0.149896	-0.00718487	0.0310269	0.13706	Cer(d17:1/22:0)	Cer(d18:2/18:0)	0.270685	0.161385	5.20144
1710	Cer(d17:1/22:0) | Cer(d18:2/20:0)	-0.0801071	-0.151466	-0.00874832	0.0278416	0.128225	Cer(d17:1/22:0)	Cer(d18:2/20:0)	0.270685	0.310362	9.72233
1711	Cer(d17:1/22:0) | Cer(d18:2/22:0)	-0.0366645	-0.106057	0.0327284	0.299954	0.522895	Cer(d17:1/22:0)	Cer(d18:2/22:0)	0.270685	0.708571	0.902421
1712	Cer(d17:1/22:0) | Cer(d18:2/24:0)	0.00943303	-0.0613112	0.0801773	0.793574	0.897074	Cer(d17:1/22:0)	Cer(d18:2/24:0)	0.270685	0.190122	0.239577
1713	Cer(d17:1/22:0) | Cer(d18:2/24:1)	-0.0897165	-0.160113	-0.0193202	0.0125648	0.0784477	Cer(d17:1/22:0)	Cer(d18:2/24:1)	0.270685	0.119286	9.49367
1714	Cer(d17:1/22:0) | Cer(d18:2/26:0)	0.00979816	-0.0641365	0.0837328	0.794808	0.898132	Cer(d17:1/22:0)	Cer(d18:2/26:0)	0.270685	0.160961	0.202516
1715	Cer(d17:1/22:0) | Cer(d19:1/16:0)	-0.0732451	-0.144225	-0.0022653	0.0431405	0.16864	Cer(d17:1/22:0)	Cer(d19:1/16:0)	0.270685	0.210609	4.88192
1716	Cer(d17:1/22:0) | Cer(d19:1/18:0)	-0.086106	-0.156876	-0.0153359	0.0171621	0.095594	Cer(d17:1/22:0)	Cer(d19:1/18:0)	0.270685	0.0916905	5.3426
1717	Cer(d17:1/22:0) | Cer(d19:1/20:0)	-0.0738035	-0.144324	-0.00328301	0.0402712	0.162471	Cer(d17:1/22:0)	Cer(d19:1/20:0)	0.270685	0.278317	6.72155
1718	Cer(d17:1/22:0) | Cer(d19:1/22:0)	-0.0344628	-0.105263	0.0363374	0.339591	0.560055	Cer(d17:1/22:0)	Cer(d19:1/22:0)	0.270685	0.918476	0.797091
1719	Cer(d17:1/22:0) | Cer(d19:1/24:0)	0.00996511	-0.0633115	0.0832417	0.789562	0.894682	Cer(d17:1/22:0)	Cer(d19:1/24:0)	0.270685	0.281757	0.342829
1720	Cer(d17:1/22:0) | Cer(d19:1/24:1)	-0.0697254	-0.141197	0.00174661	0.0558524	0.197842	Cer(d17:1/22:0)	Cer(d19:1/24:1)	0.270685	0.260658	4.6669
1721	Cer(d17:1/22:0) | Cer(d19:1/26:0)	0.00196638	-0.0726516	0.0765844	0.958754	0.988432	Cer(d17:1/22:0)	Cer(d19:1/26:0)	0.270685	0.275865	0.28233
1722	Cer(d17:1/22:0) | Cer(d20:1/22:0)	0.0247093	-0.0457899	0.0952084	0.491625	0.692411	Cer(d17:1/22:0)	Cer(d20:1/22:0)	0.270685	0.0759156	0.154418
1723	Cer(d17:1/22:0) | Cer(d20:1/24:0)	0.0735806	0.00245463	0.144707	0.0426194	0.167773	Cer(d17:1/22:0)	Cer(d20:1/24:0)	0.270685	0.000959028	0.0225022
1724	Cer(d17:1/22:0) | Cer(d20:1/24:1)	-0.0207326	-0.0921362	0.050671	0.568838	0.753114	Cer(d17:1/22:0)	Cer(d20:1/24:1)	0.270685	0.791758	0.475856
1725	Cer(d17:1/22:0) | Cer(d20:1/26:0)	-0.0233682	-0.101209	0.0544728	0.555807	0.743426	Cer(d17:1/22:0)	Cer(d20:1/26:0)	0.270685	0.569103	0.487012
1726	Cer(d17:1/22:0) | HexCer(d18:1/16:0)	-0.0317339	-0.109996	0.0465279	0.42627	0.638219	Cer(d17:1/22:0)	HexCer(d18:1/16:0)	0.270685	0.973924	0.635008
1727	Cer(d17:1/22:0) | HexCer(d18:1/18:0)	-0.0666477	-0.140669	0.00737337	0.0775371	0.237951	Cer(d17:1/22:0)	HexCer(d18:1/18:0)	0.270685	0.147164	1.89798
1728	Cer(d17:1/22:0) | HexCer(d18:1/20:0)	-0.0385917	-0.112983	0.0357997	0.30881	0.532467	Cer(d17:1/22:0)	HexCer(d18:1/20:0)	0.270685	0.780217	0.87654
1729	Cer(d17:1/22:0) | HexCer(d18:1/22:0)	-0.0121368	-0.0867201	0.0624465	0.749468	0.872208	Cer(d17:1/22:0)	HexCer(d18:1/22:0)	0.270685	0.436381	0.361169
1730	Cer(d17:1/22:0) | HexCer(d18:1/24:0)	-0.0067751	-0.0827064	0.0691562	0.860997	0.936523	Cer(d17:1/22:0)	HexCer(d18:1/24:0)	0.270685	0.30456	0.314385
1731	Cer(d17:1/22:0) | HexCer(d18:1/24:1)	-0.0501058	-0.1243	0.0240887	0.18532	0.393855	Cer(d17:1/22:0)	HexCer(d18:1/24:1)	0.270685	0.331015	1.46064
1732	Cer(d17:1/22:0) | Hex2Cer(d18:1/16:0)	-0.0693789	-0.144581	0.00582276	0.0705204	0.226099	Cer(d17:1/22:0)	Hex2Cer(d18:1/16:0)	0.270685	0.102196	1.44917
1733	Cer(d17:1/22:0) | Hex2Cer(d18:1/18:0)	-0.000720438	-0.0798869	0.078446	0.985751	1	Cer(d17:1/22:0)	Hex2Cer(d18:1/18:0)	0.270685	0.22987	0.233193
1734	Cer(d17:1/22:0) | Hex2Cer(d18:1/20:0)	-0.0552896	-0.13011	0.0195309	0.147285	0.344903	Cer(d17:1/22:0)	Hex2Cer(d18:1/20:0)	0.270685	0.362308	1.83783
1735	Cer(d17:1/22:0) | Hex2Cer(d18:1/22:0)	-0.0280294	-0.105061	0.0490017	0.475244	0.678475	Cer(d17:1/22:0)	Hex2Cer(d18:1/22:0)	0.270685	0.764809	0.569571
1736	Cer(d17:1/22:0) | Hex2Cer(d18:1/24:0)	-0.00793194	-0.0861801	0.0703162	0.842315	0.928234	Cer(d17:1/22:0)	Hex2Cer(d18:1/24:0)	0.270685	0.228359	0.271109
1737	Cer(d17:1/22:0) | Hex2Cer(d18:1/24:1)	-0.0501613	-0.127362	0.0270392	0.202507	0.413582	Cer(d17:1/22:0)	Hex2Cer(d18:1/24:1)	0.270685	0.435463	1.33667
1738	Cer(d17:1/22:0) | Hex3Cer(d18:1/16:0)	-0.0885748	-0.166438	-0.0107117	0.0258303	0.122759	Cer(d17:1/22:0)	Hex3Cer(d18:1/16:0)	0.270685	0.00453777	0.175676
1739	Cer(d17:1/22:0) | Hex3Cer(d18:1/18:0)	-0.0912327	-0.173082	-0.009383	0.0289647	0.13139	Cer(d17:1/22:0)	Hex3Cer(d18:1/18:0)	0.270685	0.0315604	1.08962
1740	Cer(d17:1/22:0) | Hex3Cer(d18:1/20:0)	-0.0838774	-0.16262	-0.00513493	0.0368507	0.153037	Cer(d17:1/22:0)	Hex3Cer(d18:1/20:0)	0.270685	0.0830832	2.25459
1741	Cer(d17:1/22:0) | Hex3Cer(d18:1/22:0)	-0.102702	-0.181177	-0.0242274	0.0103859	0.0691809	Cer(d17:1/22:0)	Hex3Cer(d18:1/22:0)	0.270685	0.0141978	1.36702
1742	Cer(d17:1/22:0) | Hex3Cer(d18:1/24:0)	-0.0705301	-0.150702	0.00964197	0.0845727	0.249849	Cer(d17:1/22:0)	Hex3Cer(d18:1/24:0)	0.270685	0.162642	1.92311
1743	Cer(d17:1/22:0) | Hex3Cer(d18:1/24:1)	-0.0671481	-0.146694	0.0123978	0.0979039	0.272264	Cer(d17:1/22:0)	Hex3Cer(d18:1/24:1)	0.270685	0.120429	1.23007
1744	Cer(d17:1/22:0) | GM3(d18:1/16:0)	-0.0929367	-0.169824	-0.0160492	0.0179002	0.0981138	Cer(d17:1/22:0)	GM3(d18:1/16:0)	0.270685	0.0009389	0.052452
1745	Cer(d17:1/22:0) | GM3(d18:1/18:0)	-0.062809	-0.140098	0.0144802	0.111057	0.291272	Cer(d17:1/22:0)	GM3(d18:1/18:0)	0.270685	0.179057	1.6123
1746	Cer(d17:1/22:0) | GM3(d18:1/20:0)	-0.114567	-0.188172	-0.040962	0.00232572	0.0266804	Cer(d17:1/22:0)	GM3(d18:1/20:0)	0.270685	0.000441271	0.189735
1747	Cer(d17:1/22:0) | GM3(d18:1/22:0)	-0.10933	-0.182889	-0.0357702	0.00363137	0.0354065	Cer(d17:1/22:0)	GM3(d18:1/22:0)	0.270685	0.00315132	0.867807
1748	Cer(d17:1/22:0) | GM3(d18:1/24:0)	-0.0841907	-0.16163	-0.00675169	0.0331428	0.143502	Cer(d17:1/22:0)	GM3(d18:1/24:0)	0.270685	0.0755512	2.27956
1749	Cer(d17:1/22:0) | GM3(d18:1/24:1)	-0.118457	-0.193476	-0.0434388	0.00200873	0.024351	Cer(d17:1/22:0)	GM3(d18:1/24:1)	0.270685	0.000141876	0.0706298
1750	Cer(d17:1/22:0) | GM1(d18:1/16:0)	-0.113325	-0.188507	-0.0381424	0.00318295	0.0323822	Cer(d17:1/22:0)	GM1(d18:1/16:0)	0.270685	0.000186179	0.0584926
1751	Cer(d17:1/22:0) | Sulfatide (d18:1:/16:0(OH))	-0.0549908	-0.131957	0.0219751	0.161141	0.361853	Cer(d17:1/22:0)	Sulfatide (d18:1:/16:0(OH))	0.270685	0.479618	1.6798
1752	Cer(d17:1/22:0) | Sulfatide (d18:1:/16:0)	-0.0103446	-0.085764	0.0650748	0.787797	0.894234	Cer(d17:1/22:0)	Sulfatide (d18:1:/16:0)	0.270685	0.409945	0.343597
1753	Cer(d17:1/22:0) | Sulfatide (d18:1:/24:0(OH))	-0.000366325	-0.0741796	0.0734469	0.992229	1	Cer(d17:1/22:0)	Sulfatide (d18:1:/24:0(OH))	0.270685	0.285291	0.272805
1754	Cer(d17:1/22:0) | Sulfatide (d18:1:/24:0)	-0.00519771	-0.0806173	0.0702219	0.892415	0.953195	Cer(d17:1/22:0)	Sulfatide (d18:1:/24:0)	0.270685	0.343342	0.303317
1755	Cer(d17:1/22:0) | Sulfatide (d18:1:/24:1(OH))	-0.00715297	-0.082439	0.0681331	0.852087	0.933115	Cer(d17:1/22:0)	Sulfatide (d18:1:/24:1(OH))	0.270685	0.427038	0.317673
1756	Cer(d17:1/22:0) | Sulfatide (d18:1:/24:1)	-0.0243325	-0.103486	0.0548207	0.546364	0.735772	Cer(d17:1/22:0)	Sulfatide (d18:1:/24:1)	0.270685	0.771108	0.49543
1757	Cer(d17:1/22:0) | SM(34:3)	-0.157676	-0.231112	-0.0842405	2.80269e-05	0.00136426	Cer(d17:1/22:0)	SM(34:3)	0.270685	8.35657e-07	0.0298163
1758	Cer(d17:1/22:0) | SM(35:2) (b)	-0.108508	-0.185689	-0.0313274	0.00592231	0.0482943	Cer(d17:1/22:0)	SM(35:2) (b)	0.270685	0.00299558	0.505814
1759	Cer(d17:1/22:0) | SM(37:2)	-0.0809661	-0.15842	-0.00351199	0.0405022	0.162618	Cer(d17:1/22:0)	SM(37:2)	0.270685	0.114091	2.81691
1760	Cer(d17:1/22:0) | SM(41:0)	-0.00463076	-0.0777224	0.0684609	0.901051	0.957891	Cer(d17:1/22:0)	SM(41:0)	0.270685	0.179665	0.199395
1761	Cer(d17:1/22:0) | SM(41:1) (a)	0.0025334	-0.0714124	0.0764792	0.946394	0.981607	Cer(d17:1/22:0)	SM(41:1) (a)	0.270685	0.238978	0.252515
1762	Cer(d17:1/22:0) | SM(43:1)	0.0260835	-0.0513138	0.103481	0.508434	0.705716	Cer(d17:1/22:0)	SM(43:1)	0.270685	0.0154807	0.0304478
1763	Cer(d17:1/22:0) | SM(43:2) (b)	-0.0389366	-0.114177	0.0363038	0.309995	0.533471	Cer(d17:1/22:0)	SM(43:2) (b)	0.270685	0.762736	0.87319
1764	Cer(d17:1/22:0) | SM(43:2) (c)	-0.0445099	-0.1215	0.0324799	0.25676	0.474526	Cer(d17:1/22:0)	SM(43:2) (c)	0.270685	0.641656	1.05423
1765	Cer(d17:1/22:0) | SM(d16:1/19:0)	-0.0727029	-0.151076	0.00566981	0.068988	0.223297	Cer(d17:1/22:0)	SM(d16:1/19:0)	0.270685	0.351133	3.92365
1766	Cer(d17:1/22:0) | SM(d16:1/23:0)/SM(d17:1/22:0)	-0.0124977	-0.0917379	0.0667425	0.75693	0.877185	Cer(d17:1/22:0)	SM(d16:1/23:0)/SM(d17:1/22:0)	0.270685	0.16433	0.2171
1767	Cer(d17:1/22:0) | SM(d16:1/24:1)	-0.0309381	-0.107026	0.0451495	0.424985	0.637128	Cer(d17:1/22:0)	SM(d16:1/24:1)	0.270685	0.891373	0.636927
1768	Cer(d17:1/22:0) | SM(d17:1/14:0)	-0.0675017	-0.145389	0.0103855	0.0892876	0.258232	Cer(d17:1/22:0)	SM(d17:1/14:0)	0.270685	0.528763	3.0316
1769	Cer(d17:1/22:0) | SM(d17:1/16:0)	-0.0372247	-0.117032	0.0425824	0.360131	0.578844	Cer(d17:1/22:0)	SM(d17:1/16:0)	0.270685	0.622608	0.751629
1770	Cer(d17:1/22:0) | SM(d17:1/24:1)	-0.0463379	-0.122935	0.0302593	0.235361	0.451187	Cer(d17:1/22:0)	SM(d17:1/24:1)	0.270685	0.674263	1.15008
1771	Cer(d17:1/22:0) | SM(d18:0/14:0)	-0.0398537	-0.114324	0.034617	0.293783	0.516836	Cer(d17:1/22:0)	SM(d18:0/14:0)	0.270685	0.860834	0.921377
1772	Cer(d17:1/22:0) | SM(d18:0/16:0)	-0.0227367	-0.0984568	0.0529834	0.555717	0.743426	Cer(d17:1/22:0)	SM(d18:0/16:0)	0.270685	0.517246	0.487091
1773	Cer(d17:1/22:0) | SM(d18:0/22:0)	0.0144993	-0.0569966	0.0859951	0.690652	0.834227	Cer(d17:1/22:0)	SM(d18:0/22:0)	0.270685	0.0910832	0.13188
1774	Cer(d17:1/22:0) | SM(d18:1/14:0)/SM(d16:1/16:0)	-0.0410996	-0.117841	0.0356418	0.293422	0.516533	Cer(d17:1/22:0)	SM(d18:1/14:0)/SM(d16:1/16:0)	0.270685	0.858771	0.922509
1775	Cer(d17:1/22:0) | SM(d18:1/16:0)	-0.0476596	-0.124786	0.0294668	0.225471	0.440737	Cer(d17:1/22:0)	SM(d18:1/16:0)	0.270685	0.588946	1.20053
1776	Cer(d17:1/22:0) | SM(d18:1/17:0)/SM(d17:1/18:0)	-0.0454828	-0.124563	0.0335978	0.25922	0.477677	Cer(d17:1/22:0)	SM(d18:1/17:0)/SM(d17:1/18:0)	0.270685	0.958847	1.04423
1777	Cer(d17:1/22:0) | SM(d18:1/18:0)/SM(d16:1/20:0)	-0.0793399	-0.153586	-0.00509344	0.0362566	0.151859	Cer(d17:1/22:0)	SM(d18:1/18:0)/SM(d16:1/20:0)	0.270685	0.0479812	1.32338
1778	Cer(d17:1/22:0) | SM(d18:1/20:0)/SM(d16:1/22:0)	-0.0296768	-0.106847	0.0474937	0.450516	0.657152	Cer(d17:1/22:0)	SM(d18:1/20:0)/SM(d16:1/22:0)	0.270685	0.374448	0.600833
1779	Cer(d17:1/22:0) | SM(d18:1/22:0)/SM(d16:1/24:0)	0.00155046	-0.0737724	0.0768733	0.967777	0.993873	Cer(d17:1/22:0)	SM(d18:1/22:0)/SM(d16:1/24:0)	0.270685	0.0466803	0.0482345
1780	Cer(d17:1/22:0) | SM(d18:1/23:0)/SM(d17:1/24:0)	-0.00540064	-0.0803287	0.0695274	0.887514	0.950399	Cer(d17:1/22:0)	SM(d18:1/23:0)/SM(d17:1/24:0)	0.270685	0.0718286	0.0809324
1781	Cer(d17:1/22:0) | SM(d18:1/24:0)	0.0346669	-0.0407901	0.110124	0.367389	0.585296	Cer(d17:1/22:0)	SM(d18:1/24:0)	0.270685	0.00165195	0.00449647
1782	Cer(d17:1/22:0) | SM(d18:1/24:1)	-0.030817	-0.106154	0.0445199	0.422208	0.635446	Cer(d17:1/22:0)	SM(d18:1/24:1)	0.270685	0.976442	0.641117
1783	Cer(d17:1/22:0) | SM(d18:2/14:0)	-0.102374	-0.181341	-0.0234077	0.0111258	0.0727825	Cer(d17:1/22:0)	SM(d18:2/14:0)	0.270685	0.0160017	1.43825
1784	Cer(d17:1/22:0) | SM(d18:2/16:0)	-0.066115	-0.142122	0.00989181	0.0881158	0.256249	Cer(d17:1/22:0)	SM(d18:2/16:0)	0.270685	0.0977342	1.10916
1785	Cer(d17:1/22:0) | SM(d18:2/17:0)	-0.0963443	-0.173287	-0.0194014	0.0141913	0.0847564	Cer(d17:1/22:0)	SM(d18:2/17:0)	0.270685	0.0474651	3.34466
1786	Cer(d17:1/22:0) | SM(d18:2/18:0)	-0.109218	-0.18355	-0.0348868	0.00403295	0.037752	Cer(d17:1/22:0)	SM(d18:2/18:0)	0.270685	0.00100862	0.250094
1787	Cer(d17:1/22:0) | SM(d18:2/18:1)	-0.162548	-0.234305	-0.0907907	1.0033e-05	0.000676569	Cer(d17:1/22:0)	SM(d18:2/18:1)	0.270685	1.4216e-06	0.141693
1788	Cer(d17:1/22:0) | SM(d18:2/20:0)	-0.102462	-0.179125	-0.0257997	0.00887292	0.062119	Cer(d17:1/22:0)	SM(d18:2/20:0)	0.270685	0.00438211	0.493874
1789	Cer(d17:1/22:0) | SM(d18:2/22:0)	-0.0660832	-0.144293	0.0121264	0.0975838	0.271651	Cer(d17:1/22:0)	SM(d18:2/22:0)	0.270685	0.386493	2.77387
1790	Cer(d17:1/22:0) | SM(d18:2/23:0)	-0.0482357	-0.127495	0.0310232	0.232567	0.448138	Cer(d17:1/22:0)	SM(d18:2/23:0)	0.270685	0.834871	1.1639
1791	Cer(d17:1/22:0) | SM(d18:2/24:0)	-0.0304993	-0.109032	0.0480336	0.446052	0.653474	Cer(d17:1/22:0)	SM(d18:2/24:0)	0.270685	0.634316	0.606845
1792	Cer(d17:1/22:0) | SM(d19:1/24:1)	-0.0343899	-0.109762	0.0409823	0.370689	0.588269	Cer(d17:1/22:0)	SM(d19:1/24:1)	0.270685	0.88225	0.73022
1793	Cer(d17:1/24:0) | dhCer(d18:0/16:0)	-0.0714509	-0.146418	0.00351596	0.0617256	0.209662	Cer(d17:1/24:0)	dhCer(d18:0/16:0)	0.0545775	0.998029	0.884196
1794	Cer(d17:1/24:0) | dhCer(d18:0/18:0)	-0.058103	-0.13168	0.0154746	0.121501	0.306601	Cer(d17:1/24:0)	dhCer(d18:0/18:0)	0.0545775	0.719628	0.449193
1795	Cer(d17:1/24:0) | dhCer(d18:0/20:0)	-0.045315	-0.116339	0.0257089	0.210766	0.423271	Cer(d17:1/24:0)	dhCer(d18:0/20:0)	0.0545775	0.538193	0.258948
1796	Cer(d17:1/24:0) | dhCer(d18:0/22:0)	0.00229976	-0.0681711	0.0727706	0.948935	0.983114	Cer(d17:1/24:0)	dhCer(d18:0/22:0)	0.0545775	0.0304711	0.0321109
1797	Cer(d17:1/24:0) | dhCer(d18:0/24:0)	0.0309499	-0.0389101	0.10081	0.384728	0.603584	Cer(d17:1/24:0)	dhCer(d18:0/24:0)	0.0545775	0.000719784	0.00187089
1798	Cer(d17:1/24:0) | dhCer(d18:0/24:1)	-0.0350077	-0.104751	0.0347354	0.324743	0.546754	Cer(d17:1/24:0)	dhCer(d18:0/24:1)	0.0545775	0.638533	0.168064
1799	Cer(d17:1/24:0) | Cer(d16:1/16:0)	-0.0476467	-0.118604	0.0233101	0.18783	0.39613	Cer(d17:1/24:0)	Cer(d16:1/16:0)	0.0545775	0.518906	0.290569
1800	Cer(d17:1/24:0) | Cer(d16:1/18:0)	-0.0666812	-0.14003	0.00666722	0.0747157	0.233777	Cer(d17:1/24:0)	Cer(d16:1/18:0)	0.0545775	0.758594	0.730469
1801	Cer(d17:1/24:0) | Cer(d16:1/22:0)	-0.0495706	-0.124441	0.0252994	0.194078	0.403345	Cer(d17:1/24:0)	Cer(d16:1/22:0)	0.0545775	0.307944	0.281215
1802	Cer(d17:1/24:0) | Cer(d16:1/24:0)	0.0297212	-0.0418009	0.101243	0.414879	0.629657	Cer(d17:1/24:0)	Cer(d16:1/24:0)	0.0545775	0.0428229	0.103218
1803	Cer(d17:1/24:0) | Cer(d16:1/24:1)	-0.103588	-0.174393	-0.0327826	0.00419355	0.0385729	Cer(d17:1/24:0)	Cer(d16:1/24:1)	0.0545775	0.371803	13.0146
1804	Cer(d17:1/24:0) | Cer(d17:1/16:0)	-0.0795908	-0.150463	-0.0087183	0.0277837	0.128225	Cer(d17:1/24:0)	Cer(d17:1/16:0)	0.0545775	0.88893	1.96437
1805	Cer(d17:1/24:0) | Cer(d17:1/18:0)	-0.0769318	-0.14966	-0.00420321	0.0381798	0.156732	Cer(d17:1/24:0)	Cer(d17:1/18:0)	0.0545775	0.737842	1.42949
1806	Cer(d17:1/24:0) | Cer(d17:1/20:0)	-0.0569867	-0.128113	0.0141397	0.11617	0.298892	Cer(d17:1/24:0)	Cer(d17:1/20:0)	0.0545775	0.823432	0.469807
1807	Cer(d17:1/24:0) | Cer(d17:1/22:0)	-0.0663504	-0.139609	0.00690863	0.0758084	0.235675	Cer(d17:1/24:0)	Cer(d17:1/22:0)	0.0545775	0.270685	0.71994
1808	Cer(d17:1/24:0) | Cer(d17:1/24:0)	0	0	0			Cer(d17:1/24:0)	Cer(d17:1/24:0)	0.0545775	0.0545775	0
1809	Cer(d17:1/24:0) | Cer(d17:1/24:1)	-0.112767	-0.184181	-0.0413533	0.00200843	0.024351	Cer(d17:1/24:0)	Cer(d17:1/24:1)	0.0545775	0.439593	27.1742
1810	Cer(d17:1/24:0) | Cer(d18:1/14:0)	-0.101718	-0.17313	-0.0303057	0.00530279	0.0450416	Cer(d17:1/24:0)	Cer(d18:1/14:0)	0.0545775	0.203617	10.2922
1811	Cer(d17:1/24:0) | Cer(d18:1/16:0)	-0.0959993	-0.166255	-0.0257434	0.00746946	0.0560032	Cer(d17:1/24:0)	Cer(d18:1/16:0)	0.0545775	0.145721	7.30676
1812	Cer(d17:1/24:0) | Cer(d18:1/18:0)	-0.1002	-0.171193	-0.0292076	0.00573071	0.0473419	Cer(d17:1/24:0)	Cer(d18:1/18:0)	0.0545775	0.0659925	9.5237
1813	Cer(d17:1/24:0) | Cer(d18:1/20:0)	-0.109976	-0.18076	-0.0391925	0.00236846	0.0270535	Cer(d17:1/24:0)	Cer(d18:1/20:0)	0.0545775	0.0816632	23.0435
1814	Cer(d17:1/24:0) | Cer(d18:1/22:0)	-0.0838798	-0.154555	-0.0132045	0.0200758	0.105296	Cer(d17:1/24:0)	Cer(d18:1/22:0)	0.0545775	0.705712	2.71858
1815	Cer(d17:1/24:0) | Cer(d18:1/24:0)	-0.0183382	-0.0874865	0.05081	0.602778	0.774494	Cer(d17:1/24:0)	Cer(d18:1/24:0)	0.0545775	0.0276721	0.0459076
1816	Cer(d17:1/24:0) | Cer(d18:1/24:1)	-0.0969615	-0.167366	-0.0265572	0.00701408	0.0539965	Cer(d17:1/24:0)	Cer(d18:1/24:1)	0.0545775	0.126437	7.78113
1817	Cer(d17:1/24:0) | Cer(d18:1/26:0)	-0.0171989	-0.0880367	0.0536388	0.633758	0.796302	Cer(d17:1/24:0)	Cer(d18:1/26:0)	0.0545775	0.0310798	0.0490406
1818	Cer(d17:1/24:0) | Cer(d18:2/14:0)	-0.0654551	-0.138838	0.00792814	0.0803473	0.242879	Cer(d17:1/24:0)	Cer(d18:2/14:0)	0.0545775	0.785668	0.67927
1819	Cer(d17:1/24:0) | Cer(d18:2/16:0)	-0.105644	-0.178298	-0.0329893	0.00442964	0.0397317	Cer(d17:1/24:0)	Cer(d18:2/16:0)	0.0545775	0.149265	12.321
1820	Cer(d17:1/24:0) | Cer(d18:2/17:0)	-0.0808596	-0.152032	-0.00968692	0.0260215	0.123113	Cer(d17:1/24:0)	Cer(d18:2/17:0)	0.0545775	0.24035	2.0974
1821	Cer(d17:1/24:0) | Cer(d18:2/18:0)	-0.0941288	-0.16586	-0.0223977	0.0101826	0.0683303	Cer(d17:1/24:0)	Cer(d18:2/18:0)	0.0545775	0.161385	5.35988
1822	Cer(d17:1/24:0) | Cer(d18:2/20:0)	-0.0996205	-0.171302	-0.0279386	0.00651599	0.0516707	Cer(d17:1/24:0)	Cer(d18:2/20:0)	0.0545775	0.310362	8.37593
1823	Cer(d17:1/24:0) | Cer(d18:2/22:0)	-0.078508	-0.150395	-0.00662082	0.0323591	0.141268	Cer(d17:1/24:0)	Cer(d18:2/22:0)	0.0545775	0.708571	1.68662
1824	Cer(d17:1/24:0) | Cer(d18:2/24:0)	-0.0346967	-0.10435	0.034957	0.328437	0.549487	Cer(d17:1/24:0)	Cer(d18:2/24:0)	0.0545775	0.190122	0.166174
1825	Cer(d17:1/24:0) | Cer(d18:2/24:1)	-0.1147	-0.185312	-0.0440879	0.00148797	0.0202951	Cer(d17:1/24:0)	Cer(d18:2/24:1)	0.0545775	0.119286	36.6792
1826	Cer(d17:1/24:0) | Cer(d18:2/26:0)	-0.0216317	-0.09434	0.0510765	0.559353	0.745019	Cer(d17:1/24:0)	Cer(d18:2/26:0)	0.0545775	0.160961	0.0975726
1827	Cer(d17:1/24:0) | Cer(d19:1/16:0)	-0.0882496	-0.158089	-0.0184101	0.013334	0.0815241	Cer(d17:1/24:0)	Cer(d19:1/16:0)	0.0545775	0.210609	4.09311
1828	Cer(d17:1/24:0) | Cer(d19:1/18:0)	-0.0963852	-0.16715	-0.0256201	0.00766168	0.0568384	Cer(d17:1/24:0)	Cer(d19:1/18:0)	0.0545775	0.0916905	7.12344
1829	Cer(d17:1/24:0) | Cer(d19:1/20:0)	-0.0865706	-0.156885	-0.0162561	0.0158875	0.0913135	Cer(d17:1/24:0)	Cer(d19:1/20:0)	0.0545775	0.278317	3.43525
1830	Cer(d17:1/24:0) | Cer(d19:1/22:0)	-0.0592972	-0.129915	0.011321	0.0996851	0.275075	Cer(d17:1/24:0)	Cer(d19:1/22:0)	0.0545775	0.918476	0.5475
1831	Cer(d17:1/24:0) | Cer(d19:1/24:0)	-0.0224909	-0.0937841	0.0488023	0.535898	0.729304	Cer(d17:1/24:0)	Cer(d19:1/24:0)	0.0545775	0.281757	0.101843
1832	Cer(d17:1/24:0) | Cer(d19:1/24:1)	-0.0853985	-0.156073	-0.0147242	0.0179378	0.0981149	Cer(d17:1/24:0)	Cer(d19:1/24:1)	0.0545775	0.260658	3.04261
1833	Cer(d17:1/24:0) | Cer(d19:1/26:0)	-0.0256266	-0.0982215	0.0469683	0.488519	0.689608	Cer(d17:1/24:0)	Cer(d19:1/26:0)	0.0545775	0.275865	0.11172
1834	Cer(d17:1/24:0) | Cer(d20:1/22:0)	-0.00453591	-0.0755303	0.0664584	0.900218	0.957328	Cer(d17:1/24:0)	Cer(d20:1/22:0)	0.0545775	0.0759156	0.060627
1835	Cer(d17:1/24:0) | Cer(d20:1/24:0)	0.0453055	-0.0249436	0.115555	0.205877	0.417627	Cer(d17:1/24:0)	Cer(d20:1/24:0)	0.0545775	0.000959028	0.00465827
1836	Cer(d17:1/24:0) | Cer(d20:1/24:1)	-0.040822	-0.111961	0.0303173	0.260308	0.479124	Cer(d17:1/24:0)	Cer(d20:1/24:1)	0.0545775	0.791758	0.209665
1837	Cer(d17:1/24:0) | Cer(d20:1/26:0)	-0.0516068	-0.128157	0.0249437	0.186086	0.394821	Cer(d17:1/24:0)	Cer(d20:1/26:0)	0.0545775	0.569103	0.293292
1838	Cer(d17:1/24:0) | HexCer(d18:1/16:0)	-0.0532699	-0.12954	0.0230005	0.170746	0.373416	Cer(d17:1/24:0)	HexCer(d18:1/16:0)	0.0545775	0.973924	0.319642
1839	Cer(d17:1/24:0) | HexCer(d18:1/18:0)	-0.0845473	-0.156102	-0.0129927	0.020631	0.107319	Cer(d17:1/24:0)	HexCer(d18:1/18:0)	0.0545775	0.147164	2.64541
1840	Cer(d17:1/24:0) | HexCer(d18:1/20:0)	-0.0585382	-0.130133	0.0130569	0.108889	0.288586	Cer(d17:1/24:0)	HexCer(d18:1/20:0)	0.0545775	0.780217	0.501222
1841	Cer(d17:1/24:0) | HexCer(d18:1/22:0)	-0.0357198	-0.107406	0.0359669	0.328296	0.549487	Cer(d17:1/24:0)	HexCer(d18:1/22:0)	0.0545775	0.436381	0.166245
1842	Cer(d17:1/24:0) | HexCer(d18:1/24:0)	-0.0319171	-0.104783	0.0409485	0.390113	0.607739	Cer(d17:1/24:0)	HexCer(d18:1/24:0)	0.0545775	0.30456	0.139902
1843	Cer(d17:1/24:0) | HexCer(d18:1/24:1)	-0.0666981	-0.138751	0.00535492	0.06958	0.224073	Cer(d17:1/24:0)	HexCer(d18:1/24:1)	0.0545775	0.331015	0.784386
1844	Cer(d17:1/24:0) | Hex2Cer(d18:1/16:0)	-0.0889099	-0.161231	-0.0165891	0.0160419	0.0919921	Cer(d17:1/24:0)	Hex2Cer(d18:1/16:0)	0.0545775	0.102196	3.40218
1845	Cer(d17:1/24:0) | Hex2Cer(d18:1/18:0)	-0.0250661	-0.101467	0.0513344	0.519717	0.715105	Cer(d17:1/24:0)	Hex2Cer(d18:1/18:0)	0.0545775	0.22987	0.105014
1846	Cer(d17:1/24:0) | Hex2Cer(d18:1/20:0)	-0.0742802	-0.14638	-0.00218084	0.043478	0.16931	Cer(d17:1/24:0)	Hex2Cer(d18:1/20:0)	0.0545775	0.362308	1.25529
1847	Cer(d17:1/24:0) | Hex2Cer(d18:1/22:0)	-0.0518912	-0.12528	0.021498	0.165526	0.366819	Cer(d17:1/24:0)	Hex2Cer(d18:1/22:0)	0.0545775	0.764809	0.329721
1848	Cer(d17:1/24:0) | Hex2Cer(d18:1/24:0)	-0.0358155	-0.11035	0.0387191	0.345814	0.566968	Cer(d17:1/24:0)	Hex2Cer(d18:1/24:0)	0.0545775	0.228359	0.157823
1849	Cer(d17:1/24:0) | Hex2Cer(d18:1/24:1)	-0.0693383	-0.143376	0.00469959	0.0663806	0.217757	Cer(d17:1/24:0)	Hex2Cer(d18:1/24:1)	0.0545775	0.435463	0.822191
1850	Cer(d17:1/24:0) | Hex3Cer(d18:1/16:0)	-0.108384	-0.182983	-0.0337855	0.00446121	0.0399583	Cer(d17:1/24:0)	Hex3Cer(d18:1/16:0)	0.0545775	0.00453777	1.01716
1851	Cer(d17:1/24:0) | Hex3Cer(d18:1/18:0)	-0.109613	-0.188619	-0.0306078	0.00660655	0.0519978	Cer(d17:1/24:0)	Hex3Cer(d18:1/18:0)	0.0545775	0.0315604	4.77714
1852	Cer(d17:1/24:0) | Hex3Cer(d18:1/20:0)	-0.0991838	-0.174721	-0.0236465	0.0101368	0.0681678	Cer(d17:1/24:0)	Hex3Cer(d18:1/20:0)	0.0545775	0.0830832	5.38408
1853	Cer(d17:1/24:0) | Hex3Cer(d18:1/22:0)	-0.120802	-0.196141	-0.0454625	0.00171065	0.022002	Cer(d17:1/24:0)	Hex3Cer(d18:1/22:0)	0.0545775	0.0141978	8.29964
1854	Cer(d17:1/24:0) | Hex3Cer(d18:1/24:0)	-0.0924255	-0.169044	-0.0158068	0.0181312	0.0983575	Cer(d17:1/24:0)	Hex3Cer(d18:1/24:0)	0.0545775	0.162642	3.01015
1855	Cer(d17:1/24:0) | Hex3Cer(d18:1/24:1)	-0.0864264	-0.162964	-0.00988857	0.0269387	0.12539	Cer(d17:1/24:0)	Hex3Cer(d18:1/24:1)	0.0545775	0.120429	2.02599
1856	Cer(d17:1/24:0) | GM3(d18:1/16:0)	-0.112815	-0.186521	-0.0391092	0.00274645	0.0298126	Cer(d17:1/24:0)	GM3(d18:1/16:0)	0.0545775	0.0009389	0.34186
1857	Cer(d17:1/24:0) | GM3(d18:1/18:0)	-0.0827702	-0.156338	-0.00920231	0.0274981	0.127431	Cer(d17:1/24:0)	GM3(d18:1/18:0)	0.0545775	0.179057	1.98478
1858	Cer(d17:1/24:0) | GM3(d18:1/20:0)	-0.130833	-0.202501	-0.0591647	0.000360665	0.00758235	Cer(d17:1/24:0)	GM3(d18:1/20:0)	0.0545775	0.000441271	1.22349
1859	Cer(d17:1/24:0) | GM3(d18:1/22:0)	-0.131505	-0.202393	-0.0606174	0.000289397	0.00656382	Cer(d17:1/24:0)	GM3(d18:1/22:0)	0.0545775	0.00315132	10.8893
1860	Cer(d17:1/24:0) | GM3(d18:1/24:0)	-0.114863	-0.188998	-0.0407273	0.00243548	0.027423	Cer(d17:1/24:0)	GM3(d18:1/24:0)	0.0545775	0.0755512	22.4093
1861	Cer(d17:1/24:0) | GM3(d18:1/24:1)	-0.133602	-0.20607	-0.0611344	0.000315396	0.00688215	Cer(d17:1/24:0)	GM3(d18:1/24:1)	0.0545775	0.000141876	0.449835
1862	Cer(d17:1/24:0) | GM1(d18:1/16:0)	-0.130522	-0.20339	-0.0576547	0.000463838	0.00898433	Cer(d17:1/24:0)	GM1(d18:1/16:0)	0.0545775	0.000186179	0.401389
1863	Cer(d17:1/24:0) | Sulfatide (d18:1:/16:0(OH))	-0.0797777	-0.15345	-0.00610589	0.0338433	0.145144	Cer(d17:1/24:0)	Sulfatide (d18:1:/16:0(OH))	0.0545775	0.479618	1.61265
1864	Cer(d17:1/24:0) | Sulfatide (d18:1:/16:0)	-0.0356552	-0.108545	0.0372348	0.337214	0.557031	Cer(d17:1/24:0)	Sulfatide (d18:1:/16:0)	0.0545775	0.409945	0.161848
1865	Cer(d17:1/24:0) | Sulfatide (d18:1:/24:0(OH))	-0.0256797	-0.097437	0.0460776	0.482555	0.684512	Cer(d17:1/24:0)	Sulfatide (d18:1:/24:0(OH))	0.0545775	0.285291	0.113101
1866	Cer(d17:1/24:0) | Sulfatide (d18:1:/24:0)	-0.0306332	-0.10361	0.0423439	0.410168	0.626111	Cer(d17:1/24:0)	Sulfatide (d18:1:/24:0)	0.0545775	0.343342	0.133061
1867	Cer(d17:1/24:0) | Sulfatide (d18:1:/24:1(OH))	-0.0294156	-0.102428	0.0435963	0.429236	0.640615	Cer(d17:1/24:0)	Sulfatide (d18:1:/24:1(OH))	0.0545775	0.427038	0.12715
1868	Cer(d17:1/24:0) | Sulfatide (d18:1:/24:1)	-0.046958	-0.122917	0.0290007	0.225274	0.440737	Cer(d17:1/24:0)	Sulfatide (d18:1:/24:1)	0.0545775	0.771108	0.242272
1869	Cer(d17:1/24:0) | SM(34:3)	-0.173965	-0.246524	-0.101405	3.00128e-06	0.000311346	Cer(d17:1/24:0)	SM(34:3)	0.0545775	8.35657e-07	0.278433
1870	Cer(d17:1/24:0) | SM(35:2) (b)	-0.123168	-0.196547	-0.0497889	0.0010301	0.0155387	Cer(d17:1/24:0)	SM(35:2) (b)	0.0545775	0.00299558	2.90805
1871	Cer(d17:1/24:0) | SM(37:2)	-0.0974919	-0.171782	-0.0232019	0.0101786	0.0683303	Cer(d17:1/24:0)	SM(37:2)	0.0545775	0.114091	5.36199
1872	Cer(d17:1/24:0) | SM(41:0)	-0.0292705	-0.100428	0.041887	0.419614	0.633198	Cer(d17:1/24:0)	SM(41:0)	0.0545775	0.179665	0.130066
1873	Cer(d17:1/24:0) | SM(41:1) (a)	-0.0248347	-0.0962669	0.0465974	0.495118	0.695727	Cer(d17:1/24:0)	SM(41:1) (a)	0.0545775	0.238978	0.110231
1874	Cer(d17:1/24:0) | SM(43:1)	-0.00574221	-0.0793413	0.0678569	0.878309	0.946677	Cer(d17:1/24:0)	SM(43:1)	0.0545775	0.0154807	0.0176256
1875	Cer(d17:1/24:0) | SM(43:2) (b)	-0.0590022	-0.131749	0.0137447	0.111756	0.292348	Cer(d17:1/24:0)	SM(43:2) (b)	0.0545775	0.762736	0.488365
1876	Cer(d17:1/24:0) | SM(43:2) (c)	-0.0681482	-0.14237	0.006074	0.0718711	0.227684	Cer(d17:1/24:0)	SM(43:2) (c)	0.0545775	0.641656	0.75938
1877	Cer(d17:1/24:0) | SM(d16:1/19:0)	-0.092549	-0.166402	-0.0186958	0.0141149	0.0844229	Cer(d17:1/24:0)	SM(d16:1/19:0)	0.0545775	0.351133	3.86665
1878	Cer(d17:1/24:0) | SM(d16:1/23:0)/SM(d17:1/22:0)	-0.0522721	-0.127272	0.0227275	0.171647	0.374868	Cer(d17:1/24:0)	SM(d16:1/23:0)/SM(d17:1/22:0)	0.0545775	0.16433	0.317964
1879	Cer(d17:1/24:0) | SM(d16:1/24:1)	-0.0559108	-0.129859	0.0180377	0.138153	0.331526	Cer(d17:1/24:0)	SM(d16:1/24:1)	0.0545775	0.891373	0.39505
1880	Cer(d17:1/24:0) | SM(d17:1/14:0)	-0.099393	-0.174647	-0.0241393	0.0097043	0.0658187	Cer(d17:1/24:0)	SM(d17:1/14:0)	0.0545775	0.528763	5.62405
1881	Cer(d17:1/24:0) | SM(d17:1/16:0)	-0.0689622	-0.143789	0.00586437	0.070808	0.226598	Cer(d17:1/24:0)	SM(d17:1/16:0)	0.0545775	0.622608	0.770781
1882	Cer(d17:1/24:0) | SM(d17:1/24:1)	-0.0691241	-0.142938	0.00468966	0.0663974	0.217757	Cer(d17:1/24:0)	SM(d17:1/24:1)	0.0545775	0.674263	0.821982
1883	Cer(d17:1/24:0) | SM(d18:0/14:0)	-0.0642722	-0.136365	0.00782027	0.0804956	0.243015	Cer(d17:1/24:0)	SM(d18:0/14:0)	0.0545775	0.860834	0.678019
1884	Cer(d17:1/24:0) | SM(d18:0/16:0)	-0.0468734	-0.119659	0.0259123	0.206534	0.418156	Cer(d17:1/24:0)	SM(d18:0/16:0)	0.0545775	0.517246	0.264255
1885	Cer(d17:1/24:0) | SM(d18:0/22:0)	-0.0075067	-0.0785822	0.0635688	0.835801	0.923876	Cer(d17:1/24:0)	SM(d18:0/22:0)	0.0545775	0.0910832	0.0652997
1886	Cer(d17:1/24:0) | SM(d18:1/14:0)/SM(d16:1/16:0)	-0.0736008	-0.147126	-7.59077e-05	0.0497646	0.183997	Cer(d17:1/24:0)	SM(d18:1/14:0)/SM(d16:1/16:0)	0.0545775	0.858771	1.09671
1887	Cer(d17:1/24:0) | SM(d18:1/16:0)	-0.0730657	-0.146564	0.000432605	0.0513603	0.188247	Cer(d17:1/24:0)	SM(d18:1/16:0)	0.0545775	0.588946	1.06264
1888	Cer(d17:1/24:0) | SM(d18:1/17:0)/SM(d17:1/18:0)	-0.0701433	-0.145286	0.00499934	0.0672697	0.21982	Cer(d17:1/24:0)	SM(d18:1/17:0)/SM(d17:1/18:0)	0.0545775	0.958847	0.811325
1889	Cer(d17:1/24:0) | SM(d18:1/18:0)/SM(d16:1/20:0)	-0.0972501	-0.169372	-0.0251284	0.00828887	0.0594693	Cer(d17:1/24:0)	SM(d18:1/18:0)/SM(d16:1/20:0)	0.0545775	0.0479812	5.78863
1890	Cer(d17:1/24:0) | SM(d18:1/20:0)/SM(d16:1/22:0)	-0.0635849	-0.136919	0.00974964	0.0891431	0.25805	Cer(d17:1/24:0)	SM(d18:1/20:0)/SM(d16:1/22:0)	0.0545775	0.374448	0.612246
1891	Cer(d17:1/24:0) | SM(d18:1/22:0)/SM(d16:1/24:0)	-0.0298554	-0.102121	0.0424096	0.417594	0.632087	Cer(d17:1/24:0)	SM(d18:1/22:0)/SM(d16:1/24:0)	0.0545775	0.0466803	0.111784
1892	Cer(d17:1/24:0) | SM(d18:1/23:0)/SM(d17:1/24:0)	-0.0356036	-0.107765	0.0365574	0.333058	0.552872	Cer(d17:1/24:0)	SM(d18:1/23:0)/SM(d17:1/24:0)	0.0545775	0.0718286	0.163868
1893	Cer(d17:1/24:0) | SM(d18:1/24:0)	0.0058479	-0.0667933	0.0784891	0.874467	0.9441	Cer(d17:1/24:0)	SM(d18:1/24:0)	0.0545775	0.00165195	0.0018891
1894	Cer(d17:1/24:0) | SM(d18:1/24:1)	-0.0512546	-0.124192	0.0216824	0.168137	0.369628	Cer(d17:1/24:0)	SM(d18:1/24:1)	0.0545775	0.976442	0.324601
1895	Cer(d17:1/24:0) | SM(d18:2/14:0)	-0.134835	-0.213309	-0.0563613	0.000781621	0.0131196	Cer(d17:1/24:0)	SM(d18:2/14:0)	0.0545775	0.0160017	20.4724
1896	Cer(d17:1/24:0) | SM(d18:2/16:0)	-0.0928268	-0.166617	-0.0190371	0.0137484	0.08298	Cer(d17:1/24:0)	SM(d18:2/16:0)	0.0545775	0.0977342	3.96975
1897	Cer(d17:1/24:0) | SM(d18:2/17:0)	-0.114419	-0.188148	-0.0406906	0.00239606	0.0271954	Cer(d17:1/24:0)	SM(d18:2/17:0)	0.0545775	0.0474651	19.8097
1898	Cer(d17:1/24:0) | SM(d18:2/18:0)	-0.124142	-0.196924	-0.0513597	0.000853424	0.0137417	Cer(d17:1/24:0)	SM(d18:2/18:0)	0.0545775	0.00100862	1.18185
1899	Cer(d17:1/24:0) | SM(d18:2/18:1)	-0.169179	-0.240292	-0.0980667	3.56589e-06	0.00033679	Cer(d17:1/24:0)	SM(d18:2/18:1)	0.0545775	1.4216e-06	0.398667
1900	Cer(d17:1/24:0) | SM(d18:2/20:0)	-0.120604	-0.194634	-0.0465738	0.00144132	0.0200074	Cer(d17:1/24:0)	SM(d18:2/20:0)	0.0545775	0.00438211	3.04035
1901	Cer(d17:1/24:0) | SM(d18:2/22:0)	-0.0965613	-0.17167	-0.0214528	0.0118136	0.0756643	Cer(d17:1/24:0)	SM(d18:2/22:0)	0.0545775	0.386493	4.6199
1902	Cer(d17:1/24:0) | SM(d18:2/23:0)	-0.0780722	-0.154334	-0.001811	0.0448153	0.172816	Cer(d17:1/24:0)	SM(d18:2/23:0)	0.0545775	0.834871	1.21783
1903	Cer(d17:1/24:0) | SM(d18:2/24:0)	-0.0625615	-0.137979	0.0128561	0.103841	0.281536	Cer(d17:1/24:0)	SM(d18:2/24:0)	0.0545775	0.634316	0.525588
1904	Cer(d17:1/24:0) | SM(d19:1/24:1)	-0.0533631	-0.126309	0.0195827	0.151384	0.350608	Cer(d17:1/24:0)	SM(d19:1/24:1)	0.0545775	0.88225	0.360524
1905	Cer(d17:1/24:1) | dhCer(d18:0/16:0)	0.0281884	-0.0452901	0.101667	0.451615	0.657705	Cer(d17:1/24:1)	dhCer(d18:0/16:0)	0.439593	0.998029	0.973379
1906	Cer(d17:1/24:1) | dhCer(d18:0/18:0)	0.0328758	-0.0393565	0.105108	0.371873	0.589102	Cer(d17:1/24:1)	dhCer(d18:0/18:0)	0.439593	0.719628	1.18211
1907	Cer(d17:1/24:1) | dhCer(d18:0/20:0)	0.0376623	-0.0330546	0.108379	0.296116	0.51892	Cer(d17:1/24:1)	dhCer(d18:0/20:0)	0.439593	0.538193	1.48453
1908	Cer(d17:1/24:1) | dhCer(d18:0/22:0)	0.0739891	0.0024988	0.145479	0.0425312	0.16753	Cer(d17:1/24:1)	dhCer(d18:0/22:0)	0.439593	0.0304711	0.716442
1909	Cer(d17:1/24:1) | dhCer(d18:0/24:0)	0.101857	0.0304272	0.173287	0.0052521	0.0449126	Cer(d17:1/24:1)	dhCer(d18:0/24:0)	0.439593	0.000719784	0.137047
1910	Cer(d17:1/24:1) | dhCer(d18:0/24:1)	0.0353347	-0.0345589	0.105228	0.32129	0.543107	Cer(d17:1/24:1)	dhCer(d18:0/24:1)	0.439593	0.638533	1.36821
1911	Cer(d17:1/24:1) | Cer(d16:1/16:0)	0.0521449	-0.0181753	0.122465	0.145884	0.342659	Cer(d17:1/24:1)	Cer(d16:1/16:0)	0.439593	0.518906	3.01331
1912	Cer(d17:1/24:1) | Cer(d16:1/18:0)	0.0110497	-0.0614336	0.0835329	0.764816	0.880115	Cer(d17:1/24:1)	Cer(d16:1/18:0)	0.439593	0.758594	0.574769
1913	Cer(d17:1/24:1) | Cer(d16:1/22:0)	0.0722718	0.00129771	0.143246	0.045966	0.175754	Cer(d17:1/24:1)	Cer(d16:1/22:0)	0.439593	0.307944	6.69938
1914	Cer(d17:1/24:1) | Cer(d16:1/24:0)	0.106617	0.0363141	0.17692	0.00300326	0.0314725	Cer(d17:1/24:1)	Cer(d16:1/24:0)	0.439593	0.0428229	14.2588
1915	Cer(d17:1/24:1) | Cer(d16:1/24:1)	-0.017048	-0.0868352	0.0527393	0.631675	0.795233	Cer(d17:1/24:1)	Cer(d16:1/24:1)	0.439593	0.371803	0.588599
1916	Cer(d17:1/24:1) | Cer(d17:1/16:0)	0.0261062	-0.0444702	0.0966827	0.467963	0.670957	Cer(d17:1/24:1)	Cer(d17:1/16:0)	0.439593	0.88893	0.939376
1917	Cer(d17:1/24:1) | Cer(d17:1/18:0)	0.0208622	-0.0500793	0.0918036	0.563901	0.749366	Cer(d17:1/24:1)	Cer(d17:1/18:0)	0.439593	0.737842	0.779557
1918	Cer(d17:1/24:1) | Cer(d17:1/20:0)	0.040334	-0.0291484	0.109816	0.254821	0.472952	Cer(d17:1/24:1)	Cer(d17:1/20:0)	0.439593	0.823432	1.7251
1919	Cer(d17:1/24:1) | Cer(d17:1/22:0)	0.0865994	0.0149245	0.158274	0.0179486	0.0981149	Cer(d17:1/24:1)	Cer(d17:1/22:0)	0.439593	0.270685	15.0812
1920	Cer(d17:1/24:1) | Cer(d17:1/24:0)	0.112767	0.0413533	0.184181	0.00200843	0.024351	Cer(d17:1/24:1)	Cer(d17:1/24:0)	0.439593	0.0545775	27.1742
1921	Cer(d17:1/24:1) | Cer(d17:1/24:1)	0	0	0			Cer(d17:1/24:1)	Cer(d17:1/24:1)	0.439593	0.439593	0
1922	Cer(d17:1/24:1) | Cer(d18:1/14:0)	-0.0167321	-0.0887899	0.0553258	0.64863	0.80481	Cer(d17:1/24:1)	Cer(d18:1/14:0)	0.439593	0.203617	0.313918
1923	Cer(d17:1/24:1) | Cer(d18:1/16:0)	-0.00540815	-0.0754051	0.0645888	0.879482	0.9469	Cer(d17:1/24:1)	Cer(d18:1/16:0)	0.439593	0.145721	0.16569
1924	Cer(d17:1/24:1) | Cer(d18:1/18:0)	-0.0417469	-0.111586	0.0280919	0.240972	0.457644	Cer(d17:1/24:1)	Cer(d18:1/18:0)	0.439593	0.0659925	0.27386
1925	Cer(d17:1/24:1) | Cer(d18:1/20:0)	-0.0290148	-0.098096	0.0400665	0.409895	0.625922	Cer(d17:1/24:1)	Cer(d18:1/20:0)	0.439593	0.0816632	0.199229
1926	Cer(d17:1/24:1) | Cer(d18:1/22:0)	0.039087	-0.0320587	0.110233	0.28114	0.5027	Cer(d17:1/24:1)	Cer(d18:1/22:0)	0.439593	0.705712	1.56361
1927	Cer(d17:1/24:1) | Cer(d18:1/24:0)	0.0839384	0.0126963	0.15518	0.0209934	0.108797	Cer(d17:1/24:1)	Cer(d18:1/24:0)	0.439593	0.0276721	1.31814
1928	Cer(d17:1/24:1) | Cer(d18:1/24:1)	-0.0257158	-0.0949855	0.0435538	0.466349	0.669554	Cer(d17:1/24:1)	Cer(d18:1/24:1)	0.439593	0.126437	0.271122
1929	Cer(d17:1/24:1) | Cer(d18:1/26:0)	0.0817154	0.00984886	0.153582	0.0258988	0.122993	Cer(d17:1/24:1)	Cer(d18:1/26:0)	0.439593	0.0310798	1.20005
1930	Cer(d17:1/24:1) | Cer(d18:2/14:0)	0.0124961	-0.0610352	0.0860273	0.738758	0.867076	Cer(d17:1/24:1)	Cer(d18:2/14:0)	0.439593	0.785668	0.595043
1931	Cer(d17:1/24:1) | Cer(d18:2/16:0)	-0.0148202	-0.0867278	0.0570874	0.685882	0.831229	Cer(d17:1/24:1)	Cer(d18:2/16:0)	0.439593	0.149265	0.217624
1932	Cer(d17:1/24:1) | Cer(d18:2/17:0)	-0.0213318	-0.0919802	0.0493166	0.553521	0.742084	Cer(d17:1/24:1)	Cer(d18:2/17:0)	0.439593	0.24035	0.434219
1933	Cer(d17:1/24:1) | Cer(d18:2/18:0)	-0.0310508	-0.102062	0.0399604	0.390937	0.608357	Cer(d17:1/24:1)	Cer(d18:2/18:0)	0.439593	0.161385	0.412815
1934	Cer(d17:1/24:1) | Cer(d18:2/20:0)	-0.00846962	-0.0783352	0.0613959	0.811956	0.909069	Cer(d17:1/24:1)	Cer(d18:2/20:0)	0.439593	0.310362	0.38224
1935	Cer(d17:1/24:1) | Cer(d18:2/22:0)	0.0390086	-0.0313713	0.109389	0.276906	0.498671	Cer(d17:1/24:1)	Cer(d18:2/22:0)	0.439593	0.708571	1.58751
1936	Cer(d17:1/24:1) | Cer(d18:2/24:0)	0.0669866	-0.00328203	0.137255	0.0616729	0.209662	Cer(d17:1/24:1)	Cer(d18:2/24:0)	0.439593	0.190122	3.08275
1937	Cer(d17:1/24:1) | Cer(d18:2/24:1)	-0.0441532	-0.113311	0.0250043	0.210466	0.422871	Cer(d17:1/24:1)	Cer(d18:2/24:1)	0.439593	0.119286	0.566771
1938	Cer(d17:1/24:1) | Cer(d18:2/26:0)	0.0704118	-0.00205451	0.142878	0.0568407	0.200257	Cer(d17:1/24:1)	Cer(d18:2/26:0)	0.439593	0.160961	2.83179
1939	Cer(d17:1/24:1) | Cer(d19:1/16:0)	-0.0293169	-0.099505	0.0408712	0.412484	0.628282	Cer(d17:1/24:1)	Cer(d19:1/16:0)	0.439593	0.210609	0.510586
1940	Cer(d17:1/24:1) | Cer(d19:1/18:0)	-0.0502384	-0.120355	0.0198786	0.159966	0.360815	Cer(d17:1/24:1)	Cer(d19:1/18:0)	0.439593	0.0916905	0.573185
1941	Cer(d17:1/24:1) | Cer(d19:1/20:0)	-0.0262295	-0.0961946	0.0437355	0.461977	0.665541	Cer(d17:1/24:1)	Cer(d19:1/20:0)	0.439593	0.278317	0.602449
1942	Cer(d17:1/24:1) | Cer(d19:1/22:0)	0.0275051	-0.0444919	0.0995021	0.4535	0.658728	Cer(d17:1/24:1)	Cer(d19:1/22:0)	0.439593	0.918476	0.969334
1943	Cer(d17:1/24:1) | Cer(d19:1/24:0)	0.0674338	-0.00547065	0.140338	0.0697966	0.224484	Cer(d17:1/24:1)	Cer(d19:1/24:0)	0.439593	0.281757	4.03682
1944	Cer(d17:1/24:1) | Cer(d19:1/24:1)	-0.0312974	-0.102417	0.0398224	0.387912	0.60616	Cer(d17:1/24:1)	Cer(d19:1/24:1)	0.439593	0.260658	0.671951
1945	Cer(d17:1/24:1) | Cer(d19:1/26:0)	0.0646364	-0.00890356	0.138176	0.0848571	0.250338	Cer(d17:1/24:1)	Cer(d19:1/26:0)	0.439593	0.275865	3.25094
1946	Cer(d17:1/24:1) | Cer(d20:1/22:0)	0.0733707	0.00232466	0.144417	0.0429782	0.16864	Cer(d17:1/24:1)	Cer(d20:1/22:0)	0.439593	0.0759156	1.76638
1947	Cer(d17:1/24:1) | Cer(d20:1/24:0)	0.112067	0.0415621	0.182571	0.00187558	0.0234053	Cer(d17:1/24:1)	Cer(d20:1/24:0)	0.439593	0.000959028	0.511322
1948	Cer(d17:1/24:1) | Cer(d20:1/24:1)	0.0320256	-0.0385013	0.102553	0.372976	0.589753	Cer(d17:1/24:1)	Cer(d20:1/24:1)	0.439593	0.791758	1.17861
1949	Cer(d17:1/24:1) | Cer(d20:1/26:0)	0.0380412	-0.0370976	0.11318	0.320593	0.542717	Cer(d17:1/24:1)	Cer(d20:1/26:0)	0.439593	0.569103	1.37119
1950	Cer(d17:1/24:1) | HexCer(d18:1/16:0)	0.0209241	-0.0566724	0.0985205	0.596707	0.771408	Cer(d17:1/24:1)	HexCer(d18:1/16:0)	0.439593	0.973924	0.736697
1951	Cer(d17:1/24:1) | HexCer(d18:1/18:0)	-0.0153165	-0.0882609	0.057628	0.680303	0.826755	Cer(d17:1/24:1)	HexCer(d18:1/18:0)	0.439593	0.147164	0.216321
1952	Cer(d17:1/24:1) | HexCer(d18:1/20:0)	0.01491	-0.0582735	0.0880935	0.689299	0.833455	Cer(d17:1/24:1)	HexCer(d18:1/20:0)	0.439593	0.780217	0.637738
1953	Cer(d17:1/24:1) | HexCer(d18:1/22:0)	0.0390562	-0.0342181	0.11233	0.295722	0.518517	Cer(d17:1/24:1)	HexCer(d18:1/22:0)	0.439593	0.436381	1.47565
1954	Cer(d17:1/24:1) | HexCer(d18:1/24:0)	0.0463786	-0.0281328	0.12089	0.222117	0.436645	Cer(d17:1/24:1)	HexCer(d18:1/24:0)	0.439593	0.30456	1.37117
1955	Cer(d17:1/24:1) | HexCer(d18:1/24:1)	-0.00736796	-0.0815446	0.0668087	0.845446	0.929771	Cer(d17:1/24:1)	HexCer(d18:1/24:1)	0.439593	0.331015	0.391528
1956	Cer(d17:1/24:1) | Hex2Cer(d18:1/16:0)	-0.01651	-0.0906055	0.0575855	0.661926	0.813649	Cer(d17:1/24:1)	Hex2Cer(d18:1/16:0)	0.439593	0.102196	0.154392
1957	Cer(d17:1/24:1) | Hex2Cer(d18:1/18:0)	0.0572066	-0.0202781	0.134691	0.14765	0.345026	Cer(d17:1/24:1)	Hex2Cer(d18:1/18:0)	0.439593	0.22987	1.55686
1958	Cer(d17:1/24:1) | Hex2Cer(d18:1/20:0)	-0.0019489	-0.0751333	0.0712355	0.958321	0.988429	Cer(d17:1/24:1)	Hex2Cer(d18:1/20:0)	0.439593	0.362308	0.378066
1959	Cer(d17:1/24:1) | Hex2Cer(d18:1/22:0)	0.0279727	-0.0464065	0.102352	0.460561	0.664257	Cer(d17:1/24:1)	Hex2Cer(d18:1/22:0)	0.439593	0.764809	0.954473
1960	Cer(d17:1/24:1) | Hex2Cer(d18:1/24:0)	0.0491456	-0.0261953	0.124487	0.200738	0.411757	Cer(d17:1/24:1)	Hex2Cer(d18:1/24:0)	0.439593	0.228359	1.1376
1961	Cer(d17:1/24:1) | Hex2Cer(d18:1/24:1)	-0.000114562	-0.0764328	0.0762037	0.99765	1	Cer(d17:1/24:1)	Hex2Cer(d18:1/24:1)	0.439593	0.435463	0.436489
1962	Cer(d17:1/24:1) | Hex3Cer(d18:1/16:0)	-0.0332511	-0.109277	0.0427746	0.390828	0.608357	Cer(d17:1/24:1)	Hex3Cer(d18:1/16:0)	0.439593	0.00453777	0.0116107
1963	Cer(d17:1/24:1) | Hex3Cer(d18:1/18:0)	-0.0371476	-0.116541	0.0422458	0.358631	0.57729	Cer(d17:1/24:1)	Hex3Cer(d18:1/18:0)	0.439593	0.0315604	0.0880023
1964	Cer(d17:1/24:1) | Hex3Cer(d18:1/20:0)	-0.0309228	-0.106811	0.0449657	0.424001	0.636857	Cer(d17:1/24:1)	Hex3Cer(d18:1/20:0)	0.439593	0.0830832	0.195951
1965	Cer(d17:1/24:1) | Hex3Cer(d18:1/22:0)	-0.044213	-0.119482	0.0310558	0.249215	0.467283	Cer(d17:1/24:1)	Hex3Cer(d18:1/22:0)	0.439593	0.0141978	0.0569699
1966	Cer(d17:1/24:1) | Hex3Cer(d18:1/24:0)	-0.0132428	-0.0903555	0.06387	0.736108	0.865879	Cer(d17:1/24:1)	Hex3Cer(d18:1/24:0)	0.439593	0.162642	0.220949
1967	Cer(d17:1/24:1) | Hex3Cer(d18:1/24:1)	-0.0178402	-0.0967605	0.0610801	0.657332	0.81046	Cer(d17:1/24:1)	Hex3Cer(d18:1/24:1)	0.439593	0.120429	0.183209
1968	Cer(d17:1/24:1) | GM3(d18:1/16:0)	-0.0384134	-0.113858	0.0370316	0.317851	0.540761	Cer(d17:1/24:1)	GM3(d18:1/16:0)	0.439593	0.0009389	0.0029539
1969	Cer(d17:1/24:1) | GM3(d18:1/18:0)	-0.0072316	-0.0843783	0.0699151	0.854046	0.933115	Cer(d17:1/24:1)	GM3(d18:1/18:0)	0.439593	0.179057	0.209658
1970	Cer(d17:1/24:1) | GM3(d18:1/20:0)	-0.0684268	-0.140307	0.00345311	0.0620368	0.210606	Cer(d17:1/24:1)	GM3(d18:1/20:0)	0.439593	0.000441271	0.00711306
1971	Cer(d17:1/24:1) | GM3(d18:1/22:0)	-0.0452062	-0.117499	0.027087	0.219987	0.434346	Cer(d17:1/24:1)	GM3(d18:1/22:0)	0.439593	0.00315132	0.014325
1972	Cer(d17:1/24:1) | GM3(d18:1/24:0)	-0.0216033	-0.0967201	0.0535135	0.572519	0.755527	Cer(d17:1/24:1)	GM3(d18:1/24:0)	0.439593	0.0755512	0.131963
1973	Cer(d17:1/24:1) | GM3(d18:1/24:1)	-0.0917118	-0.167087	-0.0163363	0.0171593	0.095594	Cer(d17:1/24:1)	GM3(d18:1/24:1)	0.439593	0.000141876	0.00826818
1974	Cer(d17:1/24:1) | GM1(d18:1/16:0)	-0.0634003	-0.137016	0.0102149	0.091304	0.26185	Cer(d17:1/24:1)	GM1(d18:1/16:0)	0.439593	0.000186179	0.00203912
1975	Cer(d17:1/24:1) | Sulfatide (d18:1:/16:0(OH))	0.0038692	-0.0720162	0.0797546	0.920295	0.965847	Cer(d17:1/24:1)	Sulfatide (d18:1:/16:0(OH))	0.439593	0.479618	0.477665
1976	Cer(d17:1/24:1) | Sulfatide (d18:1:/16:0)	0.0455766	-0.0279773	0.11913	0.224203	0.44006	Cer(d17:1/24:1)	Sulfatide (d18:1:/16:0)	0.439593	0.409945	1.82846
1977	Cer(d17:1/24:1) | Sulfatide (d18:1:/24:0(OH))	0.049008	-0.0234757	0.121492	0.184804	0.393155	Cer(d17:1/24:1)	Sulfatide (d18:1:/24:0(OH))	0.439593	0.285291	1.54375
1978	Cer(d17:1/24:1) | Sulfatide (d18:1:/24:0)	0.0455756	-0.0276449	0.118796	0.222112	0.436645	Cer(d17:1/24:1)	Sulfatide (d18:1:/24:0)	0.439593	0.343342	1.5458
1979	Cer(d17:1/24:1) | Sulfatide (d18:1:/24:1(OH))	0.0453458	-0.0294135	0.120105	0.234126	0.449908	Cer(d17:1/24:1)	Sulfatide (d18:1:/24:1(OH))	0.439593	0.427038	1.82397
1980	Cer(d17:1/24:1) | Sulfatide (d18:1:/24:1)	0.0314548	-0.0464692	0.109379	0.428353	0.6399	Cer(d17:1/24:1)	Sulfatide (d18:1:/24:1)	0.439593	0.771108	1.02624
1981	Cer(d17:1/24:1) | SM(34:3)	-0.101302	-0.173612	-0.0289918	0.00609937	0.0491053	Cer(d17:1/24:1)	SM(34:3)	0.439593	8.35657e-07	0.000137007
1982	Cer(d17:1/24:1) | SM(35:2) (b)	-0.0463127	-0.123048	0.0304229	0.236461	0.452472	Cer(d17:1/24:1)	SM(35:2) (b)	0.439593	0.00299558	0.0126684
1983	Cer(d17:1/24:1) | SM(37:2)	-0.0193894	-0.0967204	0.0579416	0.622705	0.789912	Cer(d17:1/24:1)	SM(37:2)	0.439593	0.114091	0.183219
1984	Cer(d17:1/24:1) | SM(41:0)	0.051238	-0.0219175	0.124394	0.169548	0.371696	Cer(d17:1/24:1)	SM(41:0)	0.439593	0.179665	1.05967
1985	Cer(d17:1/24:1) | SM(41:1) (a)	0.0617542	-0.0116615	0.13517	0.0990942	0.274368	Cer(d17:1/24:1)	SM(41:1) (a)	0.439593	0.238978	2.41163
1986	Cer(d17:1/24:1) | SM(43:1)	0.0924155	0.0162771	0.168554	0.0174294	0.0963656	Cer(d17:1/24:1)	SM(43:1)	0.439593	0.0154807	0.888196
1987	Cer(d17:1/24:1) | SM(43:2) (b)	0.0193034	-0.0569322	0.0955389	0.619277	0.787063	Cer(d17:1/24:1)	SM(43:2) (b)	0.439593	0.762736	0.709848
1988	Cer(d17:1/24:1) | SM(43:2) (c)	0.01361	-0.0640286	0.0912487	0.730838	0.862021	Cer(d17:1/24:1)	SM(43:2) (c)	0.439593	0.641656	0.601491
1989	Cer(d17:1/24:1) | SM(d16:1/19:0)	-0.00474682	-0.0827872	0.0732935	0.904983	0.9592	Cer(d17:1/24:1)	SM(d16:1/19:0)	0.439593	0.351133	0.388
1990	Cer(d17:1/24:1) | SM(d16:1/23:0)/SM(d17:1/22:0)	0.0733044	-0.00298577	0.149595	0.0596404	0.205881	Cer(d17:1/24:1)	SM(d16:1/23:0)/SM(d17:1/22:0)	0.439593	0.16433	2.75535
1991	Cer(d17:1/24:1) | SM(d16:1/24:1)	0.0351683	-0.0416126	0.111949	0.368841	0.586438	Cer(d17:1/24:1)	SM(d16:1/24:1)	0.439593	0.891373	1.19182
1992	Cer(d17:1/24:1) | SM(d17:1/14:0)	0.00785487	-0.0699678	0.0856776	0.842984	0.928234	Cer(d17:1/24:1)	SM(d17:1/14:0)	0.439593	0.528763	0.521472
1993	Cer(d17:1/24:1) | SM(d17:1/16:0)	0.0509602	-0.0271438	0.129064	0.200631	0.41167	Cer(d17:1/24:1)	SM(d17:1/16:0)	0.439593	0.622608	2.19105
1994	Cer(d17:1/24:1) | SM(d17:1/24:1)	0.0199288	-0.0586013	0.0984588	0.618494	0.786384	Cer(d17:1/24:1)	SM(d17:1/24:1)	0.439593	0.674263	0.710746
1995	Cer(d17:1/24:1) | SM(d18:0/14:0)	0.0205943	-0.0537745	0.0949631	0.586853	0.764982	Cer(d17:1/24:1)	SM(d18:0/14:0)	0.439593	0.860834	0.749068
1996	Cer(d17:1/24:1) | SM(d18:0/16:0)	0.0353776	-0.038983	0.109738	0.350614	0.570576	Cer(d17:1/24:1)	SM(d18:0/16:0)	0.439593	0.517246	1.25378
1997	Cer(d17:1/24:1) | SM(d18:0/22:0)	0.0571095	-0.0151968	0.129416	0.121434	0.306601	Cer(d17:1/24:1)	SM(d18:0/22:0)	0.439593	0.0910832	0.750065
1998	Cer(d17:1/24:1) | SM(d18:1/14:0)/SM(d16:1/16:0)	0.0371552	-0.0376612	0.111972	0.329908	0.550742	Cer(d17:1/24:1)	SM(d18:1/14:0)/SM(d16:1/16:0)	0.439593	0.858771	1.33247
[truncated: 10,660 more rows]
